# Supplementary material for: Identifying the Common Cell-Free DNA Biomarkers across Seven Major Cancer Types
Source: Biology (Basel). 2023 Jun 29;12(7):934. doi: 10.3390/biology12070934 (PMC10376459; doi:10.3390/biology12070934)
Supplement: Supplementary file 1 [file biology-12-00934-s001.zip]

Archive with 4 entries (4 files):
- Table S1_14projects.xlsx
- Table S2_116CDGs.xlsx
- Table S3_Functional enrichment analysis.xlsx
- Table S4_KEGG pathway enrichment analysis of CDGs.xlsx
