# Supplementary material for: Identifying the Common Cell-Free DNA Biomarkers across Seven Major Cancer Types
Source: Biology (Basel). 2023 Jun 29;12(7):934. doi: 10.3390/biology12070934 (PMC10376459; doi:10.3390/biology12070934)
Supplement: Supplementary file 1 [file biology-12-00934-s001.zip › Table S1_14projects.xlsx]

## Sheet: Sheet1
Accession	URL	Cancer type	Description	Number of experiment
PRJNA485408	https://www.ncbi.nlm.nih.gov/bioproject/485408	Head and neck squamous carcinoma cell	Whole genome sequencing data of CTCs (circulating tumor cells) and the paired WBCs (white blood cells) from HNSCC (head and neck squamous carcinoma cell) patients	8
PRJNA448888	https://www.ncbi.nlm.nih.gov/bioproject/448888	Small-Cell Lung Cancer	Inferring Evolution and Progression of Small-Cell Lung Cancer by Single-Cell Sequencing of Circulating Tumor Cells	208
PRJEB15399	https://www.ncbi.nlm.nih.gov/bioproject/374003	Lung Cancer	Circulating Tumor Cell(CTC) Isolation and Genonic varation Detection from Liquid Samples of Lung Cancer	24
PRJNA281253	https://www.ncbi.nlm.nih.gov/bioproject/281253	Mutiple	A microfluidic device for label-free, physical capture of circulating tumor cell-clusters	17
PRJEB4979	https://www.ncbi.nlm.nih.gov/bioproject/235946	SKBR-3 cells	Efficiency of whole genome amplification of Single Circulating Tumor Cells enriched by CellSearch and sorted by FACS	12
PRJNA343124	https://www.ncbi.nlm.nih.gov/bioproject/343124	Breast cancer	AR Expression in Breast Cancer CTCs Associates with Bone Metastases	77
PRJNA603789	https://www.ncbi.nlm.nih.gov/bioproject/603789	Breast cancer	Deregulation of ribosomal protein expression and translation promotes breast cancer metastasis [rna-Seq CTCs 2] (human)	195
PRJNA603782	https://www.ncbi.nlm.nih.gov/bioproject/603782	Breast cancer	Deregulation of ribosomal protein expression and translation promotes breast cancer metastasis [rna-Seq CTCs 1] (human)	135
PRJNA575243	https://www.ncbi.nlm.nih.gov/bioproject/575243	Lung Cancer	Single-cell analyses reveal increasing intratumoral heterogeneity as an essential component of treatment resistance in small cell lung cancer [RNA-Seq] (human)	23
PRJNA475218	https://www.ncbi.nlm.nih.gov/bioproject/475218	Prostate cancer	RNA sequencing on circulating tumor cells from prostate cancer patients (human)	136
PRJNA281419	https://www.ncbi.nlm.nih.gov/bioproject/281419	Prostate cancer	RNA-Seq of Single Prostate CTCs Implicates Non-Canonical Wnt Signaling in Antiandrogen Resistance	169
PRJEB32931	https://www.ncbi.nlm.nih.gov/bioproject/436506	Pediatric solid tumors	Whole genome shallow sequencing of ctDNA from leiomyosarcoma patients	27
PRJNA307236	https://www.ncbi.nlm.nih.gov/bioproject/PRJNA307236	Multiple	Single Cell Sequencing of Circulating Tumor Cells from Various Cancer Type	209
PRJNA407354	https://www.ncbi.nlm.nih.gov/bioproject/407354	Liver	Single cell analysis reveals cancer cell heterogeneities in hepatocellular carcinoma	118
