# Supplementary material for: Identifying the Common Cell-Free DNA Biomarkers across Seven Major Cancer Types
Source: Biology (Basel). 2023 Jun 29;12(7):934. doi: 10.3390/biology12070934 (PMC10376459; doi:10.3390/biology12070934)
Supplement: Supplementary file 1 [file biology-12-00934-s001.zip › Table S2_116CDGs.xlsx]

## Sheet: Sheet1
GeneID	GeneSymbol	FullName
11266	DUSP12	dual specificity phosphatase 12
7431	VIM	vimentin
7178	TPT1	tumor protein, translationally-controlled 1
6155	RPL27	ribosomal protein L27
6160	RPL31	ribosomal protein L31
124944	C17orf49	chromosome 17 open reading frame 49
533	ATP6V0B	ATPase H+ transporting V0 subunit b
6165	RPL35A	ribosomal protein L35a
3094	HINT1	histidine triad nucleotide binding protein 1
6167	RPL37	ribosomal protein L37
4637	MYL6	myosin light chain 6
8733	GPAA1	glycosylphosphatidylinositol anchor attachment 1
6430	SRSF5	serine and arginine rich splicing factor 5
55326	AGPAT5	1-acylglycerol-3-phosphate O-acyltransferase 5
81704	DOCK8	dedicator of cytokinesis 8
9516	LITAF	lipopolysaccharide induced TNF factor
1327	COX4I1	cytochrome c oxidase subunit 4I1
51504	TRMT112	tRNA methyltransferase subunit 11-2
2353	FOS	Fos proto-oncogene, AP-1 transcription factor subunit
90416	CCDC32	coiled-coil domain containing 32
6194	RPS6	ribosomal protein S6
5683	PSMA2	proteasome 20S subunit alpha 2
308	ANXA5	annexin A5
23350	U2SURP	U2 snRNP associated SURP domain containing
567	B2M	beta-2-microglobulin
50999	TMED5	transmembrane p24 trafficking protein 5
51255	RNF181	ring finger protein 181
5688	PSMA7	proteasome 20S subunit alpha 7
11065	UBE2C	ubiquitin conjugating enzyme E2 C
2874	GPS2	G protein pathway suppressor 2
5434	POLR2E	RNA polymerase II, I and III subunit E
6203	RPS9	ribosomal protein S9
5693	PSMB5	proteasome 20S subunit beta 5
5437	POLR2H	RNA polymerase II, I and III subunit H
6717	SRI	sorcin
151613	TTC14	tetratricopeptide repeat domain 14
51264	MRPL27	mitochondrial ribosomal protein L27
6208	RPS14	ribosomal protein S14
6210	RPS15A	ribosomal protein S15a
80194	TMEM134	transmembrane protein 134
5699	PSMB10	proteasome 20S subunit beta 10
1347	COX7A2	cytochrome c oxidase subunit 7A2
51528	JKAMP	JNK1/MAPK8 associated membrane protein
11337	GABARAP	GABA type A receptor-associated protein
6217	RPS16	ribosomal protein S16
84299	MIEN1	migration and invasion enhancer 1
6223	RPS19	ribosomal protein S19
10577	NPC2	NPC intracellular cholesterol transporter 2
112694756	LOC112694756	uncharaterized LOC112694756
6227	RPS21	ribosomal protein S21
6228	RPS23	ribosomal protein S23
25941	TPGS2	tubulin polyglutamylase complex subunit 2
6230	RPS25	ribosomal protein S25
440400	RNASEK	ribonuclease K
87	ACTN1	actinin alpha 1
5720	PSME1	proteasome activator subunit 1
4696	NDUFA3	NADH:ubiquinone oxidoreductase subunit A3
6745	SSR1	signal sequence receptor subunit 1
6747	SSR3	signal sequence receptor subunit 3
84316	NAA38	N-alpha-acetyltransferase 38, NatC auxiliary subunit
27230	SERP1	stress associated endoplasmic reticulum protein 1
5216	PFN1	profilin 1
51042	ZNF593	zinc finger protein 593
5476	CTSA	cathepsin A
29796	UQCR10	ubiquinol-cytochrome c reductase, complex III subunit X
401505	TOMM5	translocase of outer mitochondrial membrane 5
5481	PPID	peptidylprolyl isomerase D
27243	CHMP2A	charged multivesicular body protein 2A
4716	NDUFB10	NADH:ubiquinone oxidoreductase subunit B10
4718	NDUFC2	NADH:ubiquinone oxidoreductase subunit C2
222068	TMED4	transmembrane p24 trafficking protein 4
374395	TMEM179B	transmembrane protein 179B
114049	BUD23	BUD23 rRNA methyltransferase and ribosome maturation factor
51329	ARL6IP4	ADP ribosylation factor like GTPase 6 interacting protein 4
22916	NCBP2	nuclear cap binding protein subunit 2
645	BLVRB	biliverdin reductase B
8079	MLF2	myeloid leukemia factor 2
7311	UBA52	ubiquitin A-52 residue ribosomal protein fusion product 1
5265	SERPINA1	serpin family A member 1
23710	GABARAPL1	GABA type A receptor associated protein like 1
10399	RACK1	receptor for activated C kinase 1
373156	GSTK1	glutathione S-transferase kappa 1
25764	HYPK	huntingtin interacting protein K
6311	ATXN2	ataxin 2
4522	MTHFD1	methylenetetrahydrofolate dehydrogenase, cyclohydrolase and formyltetrahydrofolate synthetase 1
5034	P4HB	prolyl 4-hydroxylase subunit beta
2987	GUK1	guanylate kinase 1
54187	NANS	N-acetylneuraminate synthase
7597	ZBTB25	zinc finger and BTB domain containing 25
51629	SLC25A39	solute carrier family 25 member 39
23471	TRAM1	translocation associated membrane protein 1
51123	ZNF706	zinc finger protein 706
51642	MRPL48	mitochondrial ribosomal protein L48
10175	CNIH1	cornichon family AMPA receptor auxiliary protein 1
1984	EIF5A	eukaryotic translation initiation factor 5A
8904	CPNE1	copine 1
375757	SWI5	SWI5 homologous recombination repair protein
83658	DYNLRB1	dynein light chain roadblock-type 1
3276	PRMT1	protein arginine methyltransferase 1
118487	CHCHD1	coiled-coil-helix-coiled-coil-helix domain containing 1
51160	VPS28	VPS28 subunit of ESCRT-I
8666	EIF3G	eukaryotic translation initiation factor 3 subunit G
7389	UROD	uroporphyrinogen decarboxylase
10209	EIF1	eukaryotic translation initiation factor 1
226	ALDOA	aldolase, fructose-bisphosphate A
6882	TAF11	TATA-box binding protein associated factor 11
1509	CTSD	cathepsin D
51433	ANAPC5	anaphase promoting complex subunit 5
64745	METTL17	methyltransferase like 17
4074	M6PR	mannose-6-phosphate receptor, cation dependent
51693	TRAPPC2L	trafficking protein particle complex 2 like
83442	SH3BGRL3	SH3 domain binding glutamate rich protein like 3
10490	VTI1B	vesicle transport through interaction with t-SNAREs 1B
6141	RPL18	ribosomal protein L18
3069	HDLBP	high density lipoprotein binding protein
84991	RBM17	RNA binding motif protein 17
