# Supplementary material for: Identifying the Common Cell-Free DNA Biomarkers across Seven Major Cancer Types
Source: Biology (Basel). 2023 Jun 29;12(7):934. doi: 10.3390/biology12070934 (PMC10376459; doi:10.3390/biology12070934)
Supplement: Supplementary file 1 [file biology-12-00934-s001.zip › Table S3_Functional enrichment analysis.xlsx]

## Sheet: bd0fe475-b7a8-4ed2-b9cc-f6c6ad2
Category	ID	Name	Source	p-value	q-value Bonferroni	q-value FDR B&H	q-value FDR B&Y	Hit Count in Query List	Hit Count in Genome	Hit in Query List
GO: Molecular Function	GO:0003735	structural constituent of ribosome		6.804e-14	3.075e-11	3.075e-11	2.058e-10	16	205	RPL27,RPL31,RPL35A,RPL37,RPS6,RPS9,MRPL27,RPS14,RPS15A,RPS16,RPS19,RPS21,RPS23,RPS25,UBA52,RPL18
GO: Molecular Function	GO:0003723	RNA binding		1.118e-09	5.052e-07	2.526e-07	1.69e-06	35	1973	VIM,TPT1,RPL27,RPL31,RPL35A,RPL37,SRSF5,RPS6,U2SURP,RPS9,MRPL27,RPS14,RPS15A,RPS16,RPS19,RPS21,RPS23,RPS25,ACTN1,PFN1,BUD23,ARL6IP4,NCBP2,RACK1,ATXN2,P4HB,EIF5A,PRMT1,CHCHD1,EIF3G,EIF1,ALDOA,RPL18,HDLBP,RBM17
GO: Molecular Function	GO:0005198	structural molecule activity		1.297e-07	5.861e-05	1.954e-05	0.0001307	19	779	VIM,RPL27,RPL31,RPL35A,RPL37,MYL6,RPS6,RPS9,MRPL27,RPS14,RPS15A,RPS16,RPS19,RPS21,RPS23,RPS25,ACTN1,UBA52,RPL18
GO: Molecular Function	GO:0070003	threonine-type peptidase activity		6.24e-06	0.00282	0.0005641	0.003775	4	21	PSMA2,PSMA7,PSMB5,PSMB10
GO: Molecular Function	GO:0004298	threonine-type endopeptidase activity		6.24e-06	0.00282	0.0005641	0.003775	4	21	PSMA2,PSMA7,PSMB5,PSMB10
GO: Molecular Function	GO:0050136	NADH dehydrogenase (quinone) activity		0.0001653	0.07473	0.009342	0.06251	4	47	NDUFC2-KCTD14,NDUFA3,NDUFB10,NDUFC2
GO: Molecular Function	GO:0008137	NADH dehydrogenase (ubiquinone) activity		0.0001653	0.07473	0.009342	0.06251	4	47	NDUFC2-KCTD14,NDUFA3,NDUFB10,NDUFC2
GO: Molecular Function	GO:0003954	NADH dehydrogenase activity		0.0001653	0.07473	0.009342	0.06251	4	47	NDUFC2-KCTD14,NDUFA3,NDUFB10,NDUFC2
GO: Molecular Function	GO:0043021	ribonucleoprotein complex binding		0.0003186	0.144	0.01526	0.1021	6	156	RPL35A,ZNF593,RACK1,EIF5A,PRMT1,EIF1
GO: Molecular Function	GO:0016435	rRNA (guanine) methyltransferase activity		0.0003377	0.1526	0.01526	0.1021	2	5	TRMT112,BUD23
GO: Molecular Function	GO:0016655	oxidoreductase activity, acting on NAD(P)H, quinone or similar compound as acceptor		0.0004542	0.2053	0.01866	0.1249	4	61	NDUFC2-KCTD14,NDUFA3,NDUFB10,NDUFC2
GO: Molecular Function	GO:0019783	ubiquitin-like protein-specific protease activity		0.0005185	0.2344	0.01953	0.1307	9	393	PSMA2,PSMA7,PSMB5,PSMB10,GABARAP,PSME1,UBA52,GABARAPL1,CTSD
GO: Biological Process	GO:0006613	cotranslational protein targeting to membrane		1.326e-21	3.091e-18	3.091e-18	2.575e-17	18	109	RPL27,RPL31,RPL35A,RPL37,RPS6,RPS9,RPS14,RPS15A,RPS16,RPS19,RPS21,RPS23,RPS25,SSR1,SSR3,UBA52,TRAM1,RPL18
GO: Biological Process	GO:0006614	SRP-dependent cotranslational protein targeting to membrane		2.679e-20	6.246e-17	3.123e-17	2.602e-16	17	105	RPL27,RPL31,RPL35A,RPL37,RPS6,RPS9,RPS14,RPS15A,RPS16,RPS19,RPS21,RPS23,RPS25,SSR3,UBA52,TRAM1,RPL18
GO: Biological Process	GO:0045047	protein targeting to ER		2.894e-19	6.747e-16	2.249e-16	1.874e-15	17	120	RPL27,RPL31,RPL35A,RPL37,RPS6,RPS9,RPS14,RPS15A,RPS16,RPS19,RPS21,RPS23,RPS25,SSR3,UBA52,TRAM1,RPL18
GO: Biological Process	GO:0070972	protein localization to endoplasmic reticulum		4.637e-19	1.081e-15	2.29e-16	1.908e-15	18	149	RPL27,RPL31,RPL35A,RPL37,GPAA1,RPS6,RPS9,RPS14,RPS15A,RPS16,RPS19,RPS21,RPS23,RPS25,SSR3,UBA52,TRAM1,RPL18
GO: Biological Process	GO:0072599	establishment of protein localization to endoplasmic reticulum		5.164e-19	1.204e-15	2.29e-16	1.908e-15	17	124	RPL27,RPL31,RPL35A,RPL37,RPS6,RPS9,RPS14,RPS15A,RPS16,RPS19,RPS21,RPS23,RPS25,SSR3,UBA52,TRAM1,RPL18
GO: Biological Process	GO:0019080	viral gene expression		5.896e-19	1.374e-15	2.29e-16	1.908e-15	20	211	RPL27,RPL31,RPL35A,RPL37,RPS6,POLR2E,RPS9,POLR2H,RPS14,RPS15A,RPS16,RPS19,RPS21,RPS23,RPS25,PFN1,UBA52,EIF3G,TAF11,RPL18
GO: Biological Process	GO:0006414	translational elongation		3.353e-18	7.816e-15	8.884e-16	7.402e-15	31	764	VIM,RPL27,RPL31,RPL35A,RPL37,TRMT112,RPS6,RPS9,MRPL27,RPS14,RPS15A,RPS16,RPS19,RPS21,RPS23,RPS25,SSR3,SERP1,NCBP2,UBA52,RACK1,ATXN2,TRAM1,ZNF706,MRPL48,EIF5A,CHCHD1,EIF3G,EIF1,METTL17,RPL18
GO: Biological Process	GO:0006412	translation		3.353e-18	7.816e-15	8.884e-16	7.402e-15	31	764	VIM,RPL27,RPL31,RPL35A,RPL37,TRMT112,RPS6,RPS9,MRPL27,RPS14,RPS15A,RPS16,RPS19,RPS21,RPS23,RPS25,SSR3,SERP1,NCBP2,UBA52,RACK1,ATXN2,TRAM1,ZNF706,MRPL48,EIF5A,CHCHD1,EIF3G,EIF1,METTL17,RPL18
GO: Biological Process	GO:0019083	viral transcription		3.43e-18	7.996e-15	8.884e-16	7.402e-15	19	197	RPL27,RPL31,RPL35A,RPL37,RPS6,POLR2E,RPS9,POLR2H,RPS14,RPS15A,RPS16,RPS19,RPS21,RPS23,RPS25,PFN1,UBA52,TAF11,RPL18
GO: Biological Process	GO:0016032	viral process		8.441e-18	1.968e-14	1.836e-15	1.53e-14	32	853	VIM,RPL27,RPL31,RPL35A,RPL37,RPS6,B2M,PSMA7,GPS2,POLR2E,RPS9,PSMB5,POLR2H,RPS14,RPS15A,PSMB10,RPS16,RPS19,RPS21,RPS23,RPS25,PFN1,PPID,CHMP2A,UBA52,RACK1,P4HB,TRAM1,VPS28,EIF3G,TAF11,RPL18
GO: Biological Process	GO:0043043	peptide biosynthetic process		8.965e-18	2.09e-14	1.836e-15	1.53e-14	31	791	VIM,RPL27,RPL31,RPL35A,RPL37,TRMT112,RPS6,RPS9,MRPL27,RPS14,RPS15A,RPS16,RPS19,RPS21,RPS23,RPS25,SSR3,SERP1,NCBP2,UBA52,RACK1,ATXN2,TRAM1,ZNF706,MRPL48,EIF5A,CHCHD1,EIF3G,EIF1,METTL17,RPL18
GO: Biological Process	GO:0000184	nuclear-transcribed mRNA catabolic process, nonsense-mediated decay		9.451e-18	2.203e-14	1.836e-15	1.53e-14	16	120	RPL27,RPL31,RPL35A,RPL37,RPS6,RPS9,RPS14,RPS15A,RPS16,RPS19,RPS21,RPS23,RPS25,NCBP2,UBA52,RPL18
GO: Biological Process	GO:0044403	symbiotic process		5.635e-17	1.314e-13	1.01e-14	8.418e-14	32	911	VIM,RPL27,RPL31,RPL35A,RPL37,RPS6,B2M,PSMA7,GPS2,POLR2E,RPS9,PSMB5,POLR2H,RPS14,RPS15A,PSMB10,RPS16,RPS19,RPS21,RPS23,RPS25,PFN1,PPID,CHMP2A,UBA52,RACK1,P4HB,TRAM1,VPS28,EIF3G,TAF11,RPL18
GO: Biological Process	GO:0006413	translational initiation		8.101e-17	1.888e-13	1.349e-14	1.124e-13	18	198	RPL27,RPL31,RPL35A,RPL37,RPS6,RPS9,RPS14,RPS15A,RPS16,RPS19,RPS21,RPS23,RPS25,NCBP2,UBA52,EIF3G,EIF1,RPL18
GO: Biological Process	GO:0043604	amide biosynthetic process		1.018e-16	2.374e-13	1.582e-14	1.318e-13	32	930	VIM,RPL27,RPL31,RPL35A,RPL37,TRMT112,RPS6,RPS9,MRPL27,RPS14,RPS15A,RPS16,RPS19,RPS21,RPS23,RPS25,SSR3,SERP1,NCBP2,UBA52,RACK1,ATXN2,MTHFD1,TRAM1,ZNF706,MRPL48,EIF5A,CHCHD1,EIF3G,EIF1,METTL17,RPL18
GO: Biological Process	GO:0006518	peptide metabolic process		1.383e-16	3.223e-13	2.014e-14	1.678e-13	32	940	VIM,RPL27,RPL31,RPL35A,RPL37,TRMT112,RPS6,RPS9,MRPL27,RPS14,RPS15A,RPS16,RPS19,RPS21,RPS23,RPS25,SSR3,SERP1,NCBP2,UBA52,RACK1,GSTK1,ATXN2,TRAM1,ZNF706,MRPL48,EIF5A,CHCHD1,EIF3G,EIF1,METTL17,RPL18
GO: Biological Process	GO:0044419	interspecies interaction between organisms		2.52e-16	5.874e-13	3.456e-14	2.879e-13	32	960	VIM,RPL27,RPL31,RPL35A,RPL37,RPS6,B2M,PSMA7,GPS2,POLR2E,RPS9,PSMB5,POLR2H,RPS14,RPS15A,PSMB10,RPS16,RPS19,RPS21,RPS23,RPS25,PFN1,PPID,CHMP2A,UBA52,RACK1,P4HB,TRAM1,VPS28,EIF3G,TAF11,RPL18
GO: Biological Process	GO:0006612	protein targeting to membrane		2.741e-16	6.389e-13	3.549e-14	2.957e-13	18	212	RPL27,RPL31,RPL35A,RPL37,RPS6,RPS9,RPS14,RPS15A,RPS16,RPS19,RPS21,RPS23,RPS25,SSR1,SSR3,UBA52,TRAM1,RPL18
GO: Biological Process	GO:0006402	mRNA catabolic process		2.941e-16	6.855e-13	3.608e-14	3.006e-13	22	377	VIM,RPL27,RPL31,RPL35A,RPL37,RPS6,PSMA2,PSMA7,RPS9,PSMB5,RPS14,RPS15A,PSMB10,RPS16,RPS19,RPS21,RPS23,RPS25,PSME1,NCBP2,UBA52,RPL18
GO: Biological Process	GO:0006605	protein targeting		1.422e-15	3.314e-12	1.657e-13	1.38e-12	23	457	RPL27,RPL31,RPL35A,RPL37,RPS6,RPS9,RPS14,RPS15A,GABARAP,RPS16,RPS19,RPS21,RPS23,RPS25,SSR1,SSR3,TOMM5,UBA52,GSTK1,TRAM1,M6PR,VTI1B,RPL18
GO: Biological Process	GO:0006401	RNA catabolic process		2.396e-15	5.585e-12	2.66e-13	2.216e-12	22	417	VIM,RPL27,RPL31,RPL35A,RPL37,RPS6,PSMA2,PSMA7,RPS9,PSMB5,RPS14,RPS15A,PSMB10,RPS16,RPS19,RPS21,RPS23,RPS25,PSME1,NCBP2,UBA52,RPL18
GO: Biological Process	GO:0043603	cellular amide metabolic process		3.571e-14	8.324e-11	3.784e-12	3.152e-11	33	1225	VIM,RPL27,RPL31,RPL35A,RPL37,TRMT112,RPS6,RPS9,MRPL27,RPS14,RPS15A,RPS16,RPS19,RPS21,RPS23,RPS25,SSR3,SERP1,NCBP2,UBA52,RACK1,GSTK1,ATXN2,MTHFD1,TRAM1,ZNF706,MRPL48,EIF5A,CHCHD1,EIF3G,EIF1,METTL17,RPL18
GO: Biological Process	GO:0000956	nuclear-transcribed mRNA catabolic process		8.793e-14	2.05e-10	8.724e-12	7.269e-11	16	212	RPL27,RPL31,RPL35A,RPL37,RPS6,RPS9,RPS14,RPS15A,RPS16,RPS19,RPS21,RPS23,RPS25,NCBP2,UBA52,RPL18
GO: Biological Process	GO:0046700	heterocycle catabolic process		9.033e-14	2.106e-10	8.724e-12	7.269e-11	24	616	VIM,RPL27,RPL31,RPL35A,HINT1,RPL37,RPS6,PSMA2,PSMA7,RPS9,PSMB5,RPS14,RPS15A,PSMB10,RPS16,RPS19,RPS21,RPS23,RPS25,PSME1,NCBP2,BLVRB,UBA52,RPL18
GO: Biological Process	GO:0044270	cellular nitrogen compound catabolic process		9.357e-14	2.181e-10	8.724e-12	7.269e-11	24	617	VIM,RPL27,RPL31,RPL35A,HINT1,RPL37,RPS6,PSMA2,PSMA7,RPS9,PSMB5,RPS14,RPS15A,PSMB10,RPS16,RPS19,RPS21,RPS23,RPS25,PSME1,NCBP2,BLVRB,UBA52,RPL18
GO: Biological Process	GO:0034655	nucleobase-containing compound catabolic process		1.144e-13	2.668e-10	1.026e-11	8.549e-11	23	562	VIM,RPL27,RPL31,RPL35A,HINT1,RPL37,RPS6,PSMA2,PSMA7,RPS9,PSMB5,RPS14,RPS15A,PSMB10,RPS16,RPS19,RPS21,RPS23,RPS25,PSME1,NCBP2,UBA52,RPL18
GO: Biological Process	GO:0019439	aromatic compound catabolic process		1.372e-13	3.198e-10	1.184e-11	9.867e-11	24	628	VIM,RPL27,RPL31,RPL35A,HINT1,RPL37,RPS6,PSMA2,PSMA7,RPS9,PSMB5,RPS14,RPS15A,PSMB10,RPS16,RPS19,RPS21,RPS23,RPS25,PSME1,NCBP2,BLVRB,UBA52,RPL18
GO: Biological Process	GO:0016071	mRNA metabolic process		1.517e-13	3.537e-10	1.263e-11	1.052e-10	28	901	VIM,RPL27,RPL31,RPL35A,RPL37,SRSF5,RPS6,PSMA2,U2SURP,PSMA7,POLR2E,RPS9,PSMB5,POLR2H,RPS14,RPS15A,PSMB10,RPS16,RPS19,RPS21,RPS23,RPS25,PSME1,ARL6IP4,NCBP2,UBA52,RPL18,RBM17
GO: Biological Process	GO:0090150	establishment of protein localization to membrane		1.793e-13	4.179e-10	1.441e-11	1.201e-10	19	355	RPL27,RPL31,RPL35A,RPL37,RPS6,RPS9,RPS14,RPS15A,RPS16,RPS19,RPS21,RPS23,RPS25,SSR1,SSR3,UBA52,RACK1,TRAM1,RPL18
GO: Biological Process	GO:1901361	organic cyclic compound catabolic process		5.179e-13	1.207e-09	4.024e-11	3.353e-10	24	668	VIM,RPL27,RPL31,RPL35A,HINT1,RPL37,RPS6,PSMA2,PSMA7,RPS9,PSMB5,RPS14,RPS15A,PSMB10,RPS16,RPS19,RPS21,RPS23,RPS25,PSME1,NCBP2,BLVRB,UBA52,RPL18
GO: Biological Process	GO:0072594	establishment of protein localization to organelle		5.464e-12	1.274e-08	4.109e-10	3.423e-09	22	612	RPL27,RPL31,RPL35A,RPL37,RPS6,RPS9,RPS14,RPS15A,RPS16,RPS19,RPS21,RPS23,RPS25,SSR3,TOMM5,UBA52,GSTK1,TRAM1,VPS28,M6PR,VTI1B,RPL18
GO: Biological Process	GO:0006886	intracellular protein transport		8.851e-11	2.063e-07	6.447e-09	5.372e-08	32	1536	RPL27,RPL31,RPL35A,RPL37,SRSF5,RPS6,TMED5,RPS9,RPS14,RPS15A,GABARAP,RPS16,RPS19,RPS21,RPS23,RPS25,SSR1,SSR3,ZNF593,CTSA,TOMM5,TMED4,NCBP2,UBA52,GSTK1,TRAM1,EIF5A,DYNLRB1,VPS28,M6PR,VTI1B,RPL18
GO: Biological Process	GO:0044265	cellular macromolecule catabolic process		1.4e-10	3.264e-07	9.892e-09	8.241e-08	28	1201	VIM,RPL27,RPL31,RPL35A,RPL37,RPS6,PSMA2,PSMA7,UBE2C,RPS9,PSMB5,RPS14,RPS15A,PSMB10,JKAMP,RPS16,RPS19,RPS21,RPS23,RPS25,PSME1,CTSA,NCBP2,UBA52,RACK1,VPS28,ANAPC5,RPL18
GO: Biological Process	GO:0072657	protein localization to membrane		2.187e-09	5.097e-06	1.499e-07	1.249e-06	20	686	RPL27,RPL31,RPL35A,RPL37,RPS6,RPS9,RPS14,RPS15A,RPS16,RPS19,RPS21,RPS23,RPS25,SSR1,SSR3,UBA52,RACK1,TRAM1,VTI1B,RPL18
GO: Biological Process	GO:0009057	macromolecule catabolic process		2.278e-09	5.309e-06	1.517e-07	1.264e-06	29	1453	VIM,RPL27,RPL31,RPL35A,RPL37,RPS6,PSMA2,PSMA7,UBE2C,RPS9,PSMB5,RPS14,RPS15A,PSMB10,JKAMP,RPS16,RPS19,RPS21,RPS23,RPS25,PSME1,CTSA,NCBP2,UBA52,RACK1,VPS28,CTSD,ANAPC5,RPL18
GO: Biological Process	GO:0031145	anaphase-promoting complex-dependent catabolic process		2.365e-08	5.512e-05	1.531e-06	1.276e-05	8	82	PSMA2,PSMA7,UBE2C,PSMB5,PSMB10,PSME1,UBA52,ANAPC5
GO: Biological Process	GO:0022613	ribonucleoprotein complex biogenesis		4.014e-08	9.358e-05	2.529e-06	2.107e-05	16	512	RPL27,RPL35A,SRSF5,TRMT112,RPS6,RPS9,RPS14,RPS16,RPS19,RPS21,RPS23,RPS25,ZNF593,BUD23,ATXN2,EIF3G
GO: Biological Process	GO:0042254	ribosome biogenesis		1.838e-07	0.0004284	1.127e-05	9.392e-05	12	303	RPL27,RPL35A,TRMT112,RPS6,RPS9,RPS14,RPS16,RPS19,RPS21,RPS25,ZNF593,BUD23
GO: Biological Process	GO:0006364	rRNA processing		5.153e-07	0.001201	3.08e-05	0.0002566	10	217	RPL27,RPL35A,TRMT112,RPS6,RPS9,RPS14,RPS16,RPS19,RPS21,BUD23
GO: Biological Process	GO:0016072	rRNA metabolic process		8.426e-07	0.001964	4.911e-05	0.0004091	10	229	RPL27,RPL35A,TRMT112,RPS6,RPS9,RPS14,RPS16,RPS19,RPS21,BUD23
GO: Biological Process	GO:0043902	positive regulation of multi-organism process		9.181e-07	0.00214	5.22e-05	0.0004349	15	567	PSMA2,PSMA7,GPS2,POLR2E,PSMB5,POLR2H,PSMB10,RPS19,PSME1,PFN1,PPID,CHMP2A,UBA52,P4HB,TAF11
GO: Biological Process	GO:0033365	protein localization to organelle		1.166e-06	0.002718	6.471e-05	0.0005392	24	1400	RPL27,RPL31,RPL35A,RPL37,GPAA1,RPS6,RPS9,RPS14,RPS15A,RPS16,RPS19,RPS21,RPS23,RPS25,SSR3,TOMM5,UBA52,GSTK1,TRAM1,DYNLRB1,VPS28,M6PR,VTI1B,RPL18
GO: Biological Process	GO:0042274	ribosomal small subunit biogenesis		2.852e-06	0.006649	0.0001546	0.001288	6	69	RPS6,RPS14,RPS16,RPS19,RPS21,RPS25
GO: Biological Process	GO:0048524	positive regulation of viral process		3.409e-06	0.007947	0.0001806	0.001505	7	110	POLR2E,POLR2H,PFN1,PPID,CHMP2A,P4HB,TAF11
GO: Biological Process	GO:0009144	purine nucleoside triphosphate metabolic process		4.477e-06	0.01044	0.0002319	0.001932	9	216	NDUFC2-KCTD14,COX4I1,COX7A2,NDUFA3,UQCR10,NDUFB10,NDUFC2,GUK1,ALDOA
GO: Biological Process	GO:0002479	antigen processing and presentation of exogenous peptide antigen via MHC class I, TAP-dependent		4.659e-06	0.01086	0.0002361	0.001967	6	75	PSMA2,B2M,PSMA7,PSMB5,PSMB10,PSME1
GO: Biological Process	GO:0061418	regulation of transcription from RNA polymerase II promoter in response to hypoxia		5.434e-06	0.01267	0.0002695	0.002245	6	77	PSMA2,PSMA7,PSMB5,PSMB10,PSME1,UBA52
GO: Biological Process	GO:0033209	tumor necrosis factor-mediated signaling pathway		6.383e-06	0.01488	0.00031	0.002583	8	170	PSMA2,PSMA7,GPS2,PSMB5,PSMB10,PSME1,RACK1,CPNE1
GO: Biological Process	GO:0042590	antigen processing and presentation of exogenous peptide antigen via MHC class I		6.792e-06	0.01583	0.0003231	0.002692	6	80	PSMA2,B2M,PSMA7,PSMB5,PSMB10,PSME1
GO: Biological Process	GO:0010499	proteasomal ubiquitin-independent protein catabolic process		8.488e-06	0.01978	0.0003957	0.003297	4	23	PSMA2,PSMA7,PSMB5,PSMB10
GO: Biological Process	GO:0006754	ATP biosynthetic process		1.011e-05	0.02356	0.0004619	0.003849	8	181	NDUFC2-KCTD14,COX4I1,COX7A2,NDUFA3,UQCR10,NDUFB10,NDUFC2,ALDOA
GO: Biological Process	GO:0009141	nucleoside triphosphate metabolic process		1.083e-05	0.02525	0.0004857	0.004046	9	241	NDUFC2-KCTD14,COX4I1,COX7A2,NDUFA3,UQCR10,NDUFB10,NDUFC2,GUK1,ALDOA
GO: Biological Process	GO:0009206	purine ribonucleoside triphosphate biosynthetic process		1.611e-05	0.03755	0.0007086	0.005904	8	193	NDUFC2-KCTD14,COX4I1,COX7A2,NDUFA3,UQCR10,NDUFB10,NDUFC2,ALDOA
GO: Biological Process	GO:0009145	purine nucleoside triphosphate biosynthetic process		1.672e-05	0.03898	0.0007219	0.006015	8	194	NDUFC2-KCTD14,COX4I1,COX7A2,NDUFA3,UQCR10,NDUFB10,NDUFC2,ALDOA
GO: Biological Process	GO:0006164	purine nucleotide biosynthetic process		1.92e-05	0.04476	0.0008139	0.006781	10	326	NDUFC2-KCTD14,COX4I1,COX7A2,NDUFA3,UQCR10,NDUFB10,NDUFC2,MTHFD1,GUK1,ALDOA
GO: Biological Process	GO:0009201	ribonucleoside triphosphate biosynthetic process		2.009e-05	0.04684	0.0008364	0.006968	8	199	NDUFC2-KCTD14,COX4I1,COX7A2,NDUFA3,UQCR10,NDUFB10,NDUFC2,ALDOA
GO: Biological Process	GO:0022900	electron transport chain		2.237e-05	0.05216	0.000915	0.007623	8	202	NDUFC2-KCTD14,COX4I1,COX7A2,NDUFA3,UQCR10,NDUFB10,NDUFC2,SH3BGRL3
GO: Biological Process	GO:0002474	antigen processing and presentation of peptide antigen via MHC class I		2.318e-05	0.05402	0.0009314	0.00776	6	99	PSMA2,B2M,PSMA7,PSMB5,PSMB10,PSME1
GO: Biological Process	GO:0042775	mitochondrial ATP synthesis coupled electron transport		2.454e-05	0.0572	0.0009677	0.008062	6	100	NDUFC2-KCTD14,COX4I1,NDUFA3,UQCR10,NDUFB10,NDUFC2
GO: Biological Process	GO:0009205	purine ribonucleoside triphosphate metabolic process		2.575e-05	0.06003	0.0009677	0.008062	8	206	NDUFC2-KCTD14,COX4I1,COX7A2,NDUFA3,UQCR10,NDUFB10,NDUFC2,ALDOA
GO: Biological Process	GO:0042773	ATP synthesis coupled electron transport		2.597e-05	0.06053	0.0009677	0.008062	6	101	NDUFC2-KCTD14,COX4I1,NDUFA3,UQCR10,NDUFB10,NDUFC2
GO: Biological Process	GO:0070498	interleukin-1-mediated signaling pathway		2.597e-05	0.06053	0.0009677	0.008062	6	101	PSMA2,PSMA7,PSMB5,PSMB10,PSME1,UBA52
GO: Biological Process	GO:0072522	purine-containing compound biosynthetic process		2.615e-05	0.06097	0.0009677	0.008062	10	338	NDUFC2-KCTD14,COX4I1,COX7A2,NDUFA3,UQCR10,NDUFB10,NDUFC2,MTHFD1,GUK1,ALDOA
GO: Biological Process	GO:0002181	cytoplasmic translation		2.746e-05	0.06402	0.001	0.008334	6	102	RPL31,RPL35A,RPS21,RPS23,EIF3G,RPL18
GO: Biological Process	GO:1903311	regulation of mRNA metabolic process		2.891e-05	0.06738	0.001031	0.008587	10	342	VIM,SRSF5,PSMA2,PSMA7,PSMB5,PSMB10,PSME1,NCBP2,UBA52,RBM17
GO: Biological Process	GO:0009142	nucleoside triphosphate biosynthetic process		2.955e-05	0.06887	0.001031	0.008587	8	210	NDUFC2-KCTD14,COX4I1,COX7A2,NDUFA3,UQCR10,NDUFB10,NDUFC2,ALDOA
GO: Biological Process	GO:0006119	oxidative phosphorylation		2.962e-05	0.06905	0.001031	0.008587	7	153	NDUFC2-KCTD14,COX4I1,COX7A2,NDUFA3,UQCR10,NDUFB10,NDUFC2
GO: Biological Process	GO:0009199	ribonucleoside triphosphate metabolic process		3.269e-05	0.0762	0.001086	0.00905	8	213	NDUFC2-KCTD14,COX4I1,COX7A2,NDUFA3,UQCR10,NDUFB10,NDUFC2,ALDOA
GO: Biological Process	GO:0070476	rRNA (guanine-N7)-methylation		3.305e-05	0.07704	0.001086	0.00905	2	2	TRMT112,BUD23
GO: Biological Process	GO:0009165	nucleotide biosynthetic process		3.343e-05	0.07792	0.001086	0.00905	11	423	NDUFC2-KCTD14,AGPAT5,COX4I1,COX7A2,NDUFA3,UQCR10,NDUFB10,NDUFC2,MTHFD1,GUK1,ALDOA
GO: Biological Process	GO:0015986	ATP synthesis coupled proton transport		3.355e-05	0.07821	0.001086	0.00905	7	156	NDUFC2-KCTD14,COX4I1,COX7A2,NDUFA3,UQCR10,NDUFB10,NDUFC2
GO: Biological Process	GO:0015985	energy coupled proton transport, down electrochemical gradient		3.355e-05	0.07821	0.001086	0.00905	7	156	NDUFC2-KCTD14,COX4I1,COX7A2,NDUFA3,UQCR10,NDUFB10,NDUFC2
GO: Biological Process	GO:1901293	nucleoside phosphate biosynthetic process		3.565e-05	0.0831	0.001138	0.009484	11	426	NDUFC2-KCTD14,AGPAT5,COX4I1,COX7A2,NDUFA3,UQCR10,NDUFB10,NDUFC2,MTHFD1,GUK1,ALDOA
GO: Biological Process	GO:0006521	regulation of cellular amino acid metabolic process		3.637e-05	0.08479	0.001146	0.009546	5	65	PSMA2,PSMA7,PSMB5,PSMB10,PSME1
GO: Biological Process	GO:0032984	protein-containing complex disassembly		4.047e-05	0.09433	0.001258	0.01048	11	432	TRMT112,MRPL27,GABARAP,NPC2,CHMP2A,GABARAPL1,MRPL48,EIF5A,CHCHD1,VTI1B,HDLBP
GO: Biological Process	GO:0060071	Wnt signaling pathway, planar cell polarity pathway		4.657e-05	0.1086	0.001428	0.0119	6	112	PSMA2,PSMA7,PSMB5,PSMB10,PSME1,PFN1
GO: Biological Process	GO:0000462	maturation of SSU-rRNA from tricistronic rRNA transcript (SSU-rRNA, 5.8S rRNA, LSU-rRNA)		4.758e-05	0.1109	0.00144	0.012	4	35	RPS14,RPS16,RPS19,RPS21
GO: Biological Process	GO:0090175	regulation of establishment of planar polarity		5.143e-05	0.1199	0.001537	0.01281	6	114	PSMA2,PSMA7,PSMB5,PSMB10,PSME1,PFN1
GO: Biological Process	GO:1902036	regulation of hematopoietic stem cell differentiation		6.377e-05	0.1486	0.001881	0.01568	5	73	PSMA2,PSMA7,PSMB5,PSMB10,PSME1
GO: Biological Process	GO:0002478	antigen processing and presentation of exogenous peptide antigen		7.477e-05	0.1743	0.002179	0.01815	7	177	PSMA2,B2M,PSMA7,PSMB5,PSMB10,PSME1,CTSD
GO: Biological Process	GO:0043900	regulation of multi-organism process		7.846e-05	0.1829	0.002258	0.01881	15	825	PSMA2,PSMA7,GPS2,POLR2E,PSMB5,POLR2H,PSMB10,RPS19,PSME1,PFN1,PPID,CHMP2A,UBA52,P4HB,TAF11
GO: Biological Process	GO:0043618	regulation of transcription from RNA polymerase II promoter in response to stress		8.22e-05	0.1916	0.002329	0.01941	6	124	PSMA2,PSMA7,PSMB5,PSMB10,PSME1,UBA52
GO: Biological Process	GO:0010608	posttranscriptional regulation of gene expression		8.353e-05	0.1947	0.002329	0.01941	19	1241	VIM,PSMA2,PSMA7,POLR2E,RPS9,PSMB5,POLR2H,RPS14,PSMB10,PSME1,SERP1,NCBP2,UBA52,RACK1,ATXN2,ZNF706,EIF5A,EIF3G,EIF1
GO: Biological Process	GO:0034470	ncRNA processing		8.499e-05	0.1981	0.002329	0.01941	10	389	RPL27,RPL35A,TRMT112,RPS6,RPS9,RPS14,RPS16,RPS19,RPS21,BUD23
GO: Biological Process	GO:0000209	protein polyubiquitination		8.567e-05	0.1997	0.002329	0.01941	9	314	PSMA2,PSMA7,UBE2C,GPS2,PSMB5,PSMB10,PSME1,UBA52,ANAPC5
GO: Biological Process	GO:0022904	respiratory electron transport chain		8.594e-05	0.2003	0.002329	0.01941	6	125	NDUFC2-KCTD14,COX4I1,NDUFA3,UQCR10,NDUFB10,NDUFC2
GO: Biological Process	GO:0019884	antigen processing and presentation of exogenous antigen		9.535e-05	0.2223	0.002555	0.02128	7	184	PSMA2,B2M,PSMA7,PSMB5,PSMB10,PSME1,CTSD
GO: Biological Process	GO:0050434	positive regulation of viral transcription		9.861e-05	0.2299	0.002562	0.02135	4	42	POLR2E,POLR2H,PFN1,TAF11
GO: Biological Process	GO:0043488	regulation of mRNA stability		9.863e-05	0.2299	0.002562	0.02135	7	185	VIM,PSMA2,PSMA7,PSMB5,PSMB10,PSME1,UBA52
GO: Biological Process	GO:0009152	purine ribonucleotide biosynthetic process		9.893e-05	0.2306	0.002562	0.02135	9	320	NDUFC2-KCTD14,COX4I1,COX7A2,NDUFA3,UQCR10,NDUFB10,NDUFC2,GUK1,ALDOA
GO: Biological Process	GO:0043620	regulation of DNA-templated transcription in response to stress		0.0001113	0.2596	0.002852	0.02376	6	131	PSMA2,PSMA7,PSMB5,PSMB10,PSME1,UBA52
GO: Biological Process	GO:0001736	establishment of planar polarity		0.0001161	0.2707	0.002942	0.02451	6	132	PSMA2,PSMA7,PSMB5,PSMB10,PSME1,PFN1
GO: Biological Process	GO:0007164	establishment of tissue polarity		0.000121	0.2821	0.002997	0.02497	6	133	PSMA2,PSMA7,PSMB5,PSMB10,PSME1,PFN1
GO: Biological Process	GO:0046034	ATP metabolic process		0.000122	0.2844	0.002997	0.02497	9	329	NDUFC2-KCTD14,COX4I1,COX7A2,NDUFA3,UQCR10,NDUFB10,NDUFC2,GUK1,ALDOA
GO: Biological Process	GO:0006417	regulation of translation		0.0001221	0.2847	0.002997	0.02497	11	489	VIM,RPS9,RPS14,SERP1,NCBP2,RACK1,ATXN2,ZNF706,EIF5A,EIF3G,EIF1
GO: Biological Process	GO:0060218	hematopoietic stem cell differentiation		0.0001246	0.2905	0.003026	0.02521	5	84	PSMA2,PSMA7,PSMB5,PSMB10,PSME1
GO: Biological Process	GO:0043487	regulation of RNA stability		0.0001284	0.2992	0.003085	0.0257	7	193	VIM,PSMA2,PSMA7,PSMB5,PSMB10,PSME1,UBA52
GO: Biological Process	GO:0048002	antigen processing and presentation of peptide antigen		0.0001325	0.309	0.003147	0.02622	7	194	PSMA2,B2M,PSMA7,PSMB5,PSMB10,PSME1,CTSD
GO: Biological Process	GO:0009260	ribonucleotide biosynthetic process		0.0001336	0.3115	0.003147	0.02622	9	333	NDUFC2-KCTD14,COX4I1,COX7A2,NDUFA3,UQCR10,NDUFB10,NDUFC2,GUK1,ALDOA
GO: Biological Process	GO:0038061	NIK/NF-kappaB signaling		0.0001412	0.3292	0.00326	0.02716	7	196	LITAF,PSMA2,PSMA7,PSMB5,PSMB10,PSME1,CPNE1
GO: Biological Process	GO:0030490	maturation of SSU-rRNA		0.0001412	0.3292	0.00326	0.02716	4	46	RPS14,RPS16,RPS19,RPS21
GO: Biological Process	GO:0046390	ribose phosphate biosynthetic process		0.0001528	0.3562	0.003492	0.02909	9	339	NDUFC2-KCTD14,COX4I1,COX7A2,NDUFA3,UQCR10,NDUFB10,NDUFC2,GUK1,ALDOA
GO: Biological Process	GO:0033238	regulation of cellular amine metabolic process		0.0001726	0.4024	0.003907	0.03255	5	90	PSMA2,PSMA7,PSMB5,PSMB10,PSME1
GO: Biological Process	GO:1901532	regulation of hematopoietic progenitor cell differentiation		0.0001818	0.4239	0.004076	0.03396	5	91	PSMA2,PSMA7,PSMB5,PSMB10,PSME1
GO: Biological Process	GO:0061013	regulation of mRNA catabolic process		0.0001977	0.4608	0.004388	0.03656	7	207	VIM,PSMA2,PSMA7,PSMB5,PSMB10,PSME1,UBA52
GO: Biological Process	GO:0043161	proteasome-mediated ubiquitin-dependent protein catabolic process		0.0001997	0.4654	0.004391	0.03658	10	432	PSMA2,PSMA7,UBE2C,PSMB5,PSMB10,JKAMP,PSME1,UBA52,RACK1,ANAPC5
GO: Biological Process	GO:1902600	proton transmembrane transport		0.0002086	0.4862	0.004544	0.03785	8	278	NDUFC2-KCTD14,ATP6V0B,COX4I1,COX7A2,NDUFA3,UQCR10,NDUFB10,NDUFC2
GO: Biological Process	GO:0000028	ribosomal small subunit assembly		0.0002293	0.5345	0.004949	0.04123	3	21	RPS14,RPS19,RPS25
GO: Biological Process	GO:0031146	SCF-dependent proteasomal ubiquitin-dependent protein catabolic process		0.0002336	0.5445	0.004996	0.04162	5	96	PSMA2,PSMA7,PSMB5,PSMB10,PSME1
GO: Biological Process	GO:0071456	cellular response to hypoxia		0.0002563	0.5975	0.005401	0.045	7	216	PSMA2,PSMA7,PSMB5,PSMB10,PSME1,UBA52,P4HB
GO: Biological Process	GO:0010972	negative regulation of G2/M transition of mitotic cell cycle		0.0002572	0.5995	0.005401	0.045	5	98	PSMA2,PSMA7,PSMB5,PSMB10,PSME1
GO: Biological Process	GO:0001738	morphogenesis of a polarized epithelium		0.0002687	0.6264	0.005543	0.04619	6	154	PSMA2,PSMA7,PSMB5,PSMB10,PSME1,PFN1
GO: Biological Process	GO:0035567	non-canonical Wnt signaling pathway		0.0002687	0.6264	0.005543	0.04619	6	154	PSMA2,PSMA7,PSMB5,PSMB10,PSME1,PFN1
GO: Biological Process	GO:0050792	regulation of viral process		0.0002711	0.632	0.005543	0.04619	7	218	POLR2E,POLR2H,PFN1,PPID,CHMP2A,P4HB,TAF11
GO: Biological Process	GO:0034248	regulation of cellular amide metabolic process		0.0003017	0.7032	0.006111	0.05092	11	543	VIM,RPS9,RPS14,SERP1,NCBP2,RACK1,ATXN2,ZNF706,EIF5A,EIF3G,EIF1
GO: Biological Process	GO:0006120	mitochondrial electron transport, NADH to ubiquinone		0.0003041	0.7089	0.006111	0.05092	4	56	NDUFC2-KCTD14,NDUFA3,NDUFB10,NDUFC2
GO: Biological Process	GO:0006415	translational termination		0.0003389	0.7899	0.006726	0.05604	5	104	TRMT112,MRPL27,MRPL48,EIF5A,CHCHD1
GO: Biological Process	GO:0071356	cellular response to tumor necrosis factor		0.0003405	0.7936	0.006726	0.05604	8	299	PSMA2,PSMA7,GPS2,PSMB5,PSMB10,PSME1,RACK1,CPNE1
GO: Biological Process	GO:0036294	cellular response to decreased oxygen levels		0.0003463	0.8072	0.006783	0.05651	7	227	PSMA2,PSMA7,PSMB5,PSMB10,PSME1,UBA52,P4HB
GO: Biological Process	GO:0034622	cellular protein-containing complex assembly		0.0003618	0.8433	0.007027	0.05855	18	1277	SRSF5,UBE2C,RPS14,COX7A2,RPS19,RPS23,RPS25,NDUFA3,PFN1,UQCR10,CHMP2A,NDUFB10,NDUFC2,UBA52,ATXN2,SWI5,EIF3G,TAF11
GO: Biological Process	GO:0090407	organophosphate biosynthetic process		0.0003885	0.9057	0.007485	0.06236	13	751	NDUFC2-KCTD14,GPAA1,AGPAT5,COX4I1,COX7A2,NDUFA3,UQCR10,NDUFB10,NDUFC2,MTHFD1,GUK1,CPNE1,ALDOA
GO: Biological Process	GO:0043903	regulation of symbiotic process		0.0003948	0.9202	0.007542	0.06284	7	232	POLR2E,POLR2H,PFN1,PPID,CHMP2A,P4HB,TAF11
GO: Biological Process	GO:1902750	negative regulation of cell cycle G2/M phase transition		0.0004208	0.9809	0.007975	0.06644	5	109	PSMA2,PSMA7,PSMB5,PSMB10,PSME1
GO: Biological Process	GO:0019882	antigen processing and presentation		0.0004264	0.9938	0.008015	0.06678	7	235	PSMA2,B2M,PSMA7,PSMB5,PSMB10,PSME1,CTSD
GO: Biological Process	GO:0038095	Fc-epsilon receptor signaling pathway		0.0004557	1	0.008498	0.0708	6	170	FOS,PSMA2,PSMA7,PSMB5,PSMB10,PSME1
GO: Biological Process	GO:0016236	macroautophagy		0.0004614	1	0.008536	0.07112	8	313	ATP6V0B,GABARAP,TOMM5,CHMP2A,GABARAPL1,VPS28,CTSD,VTI1B
GO: Biological Process	GO:0034660	ncRNA metabolic process		0.000475	1	0.008718	0.07264	10	482	RPL27,RPL35A,TRMT112,RPS6,RPS9,RPS14,RPS16,RPS19,RPS21,BUD23
GO: Biological Process	GO:0036265	RNA (guanine-N7)-methylation		0.0004856	1	0.008843	0.07367	2	6	TRMT112,BUD23
GO: Biological Process	GO:0002223	stimulatory C-type lectin receptor signaling pathway		0.0004965	1	0.008971	0.07474	5	113	PSMA2,PSMA7,PSMB5,PSMB10,PSME1
GO: Biological Process	GO:0043312	neutrophil degranulation		0.0005229	1	0.009342	0.07783	10	488	PSMA2,B2M,NPC2,CTSA,NDUFC2,TMEM179B,SERPINA1,CPNE1,ALDOA,CTSD
GO: Biological Process	GO:0006163	purine nucleotide metabolic process		0.000525	1	0.009342	0.07783	11	580	NDUFC2-KCTD14,HINT1,COX4I1,COX7A2,NDUFA3,UQCR10,NDUFB10,NDUFC2,MTHFD1,GUK1,ALDOA
GO: Biological Process	GO:0071453	cellular response to oxygen levels		0.0005335	1	0.009421	0.07849	7	244	PSMA2,PSMA7,PSMB5,PSMB10,PSME1,UBA52,P4HB
GO: Biological Process	GO:0046782	regulation of viral transcription		0.0005387	1	0.009442	0.07867	4	65	POLR2E,POLR2H,PFN1,TAF11
GO: Biological Process	GO:0002283	neutrophil activation involved in immune response		0.0005484	1	0.009539	0.07948	10	491	PSMA2,B2M,NPC2,CTSA,NDUFC2,TMEM179B,SERPINA1,CPNE1,ALDOA,CTSD
GO: Biological Process	GO:0034612	response to tumor necrosis factor		0.0005561	1	0.009548	0.07955	8	322	PSMA2,PSMA7,GPS2,PSMB5,PSMB10,PSME1,RACK1,CPNE1
GO: Biological Process	GO:0010498	proteasomal protein catabolic process		0.0005571	1	0.009548	0.07955	10	492	PSMA2,PSMA7,UBE2C,PSMB5,PSMB10,JKAMP,PSME1,UBA52,RACK1,ANAPC5
GO: Biological Process	GO:0002220	innate immune response activating cell surface receptor signaling pathway		0.0005819	1	0.009901	0.08249	5	117	PSMA2,PSMA7,PSMB5,PSMB10,PSME1
GO: Biological Process	GO:0002262	myeloid cell homeostasis		0.0006161	1	0.01036	0.08633	6	180	RPS6,B2M,RPS14,RPS19,MTHFD1,PRMT1
GO: Biological Process	GO:0055086	nucleobase-containing small molecule metabolic process		0.0006179	1	0.01036	0.08633	13	789	NDUFC2-KCTD14,HINT1,AGPAT5,COX4I1,COX7A2,NDUFA3,UQCR10,NDUFB10,NDUFC2,MTHFD1,GUK1,NANS,ALDOA
GO: Biological Process	GO:0042119	neutrophil activation		0.0006506	1	0.01083	0.09025	10	502	PSMA2,B2M,NPC2,CTSA,NDUFC2,TMEM179B,SERPINA1,CPNE1,ALDOA,CTSD
GO: Biological Process	GO:0009117	nucleotide metabolic process		0.000663	1	0.01096	0.09132	12	694	NDUFC2-KCTD14,HINT1,AGPAT5,COX4I1,COX7A2,NDUFA3,UQCR10,NDUFB10,NDUFC2,MTHFD1,GUK1,ALDOA
GO: Biological Process	GO:0071347	cellular response to interleukin-1		0.0006913	1	0.01127	0.09391	6	184	PSMA2,PSMA7,PSMB5,PSMB10,PSME1,UBA52
GO: Biological Process	GO:0002446	neutrophil mediated immunity		0.0006915	1	0.01127	0.09391	10	506	PSMA2,B2M,NPC2,CTSA,NDUFC2,TMEM179B,SERPINA1,CPNE1,ALDOA,CTSD
GO: Biological Process	GO:0036230	granulocyte activation		0.0007127	1	0.01154	0.09612	10	508	PSMA2,B2M,NPC2,CTSA,NDUFC2,TMEM179B,SERPINA1,CPNE1,ALDOA,CTSD
GO: Biological Process	GO:0006753	nucleoside phosphate metabolic process		0.0007329	1	0.01178	0.09816	12	702	NDUFC2-KCTD14,HINT1,AGPAT5,COX4I1,COX7A2,NDUFA3,UQCR10,NDUFB10,NDUFC2,MTHFD1,GUK1,ALDOA
GO: Biological Process	GO:0042795	snRNA transcription by RNA polymerase II		0.000753	1	0.01202	0.1002	4	71	POLR2E,POLR2H,NCBP2,TAF11
GO: Biological Process	GO:2000736	regulation of stem cell differentiation		0.0007854	1	0.01245	0.1038	5	125	PSMA2,PSMA7,PSMB5,PSMB10,PSME1
GO: Biological Process	GO:0009301	snRNA transcription		0.0007937	1	0.0125	0.1042	4	72	POLR2E,POLR2H,NCBP2,TAF11
GO: Biological Process	GO:0019221	cytokine-mediated signaling pathway		0.0008243	1	0.0129	0.1074	13	814	VIM,FOS,PSMA2,B2M,PSMA7,GPS2,PSMB5,PSMB10,PSME1,UBA52,RACK1,P4HB,CPNE1
GO: Biological Process	GO:0072521	purine-containing compound metabolic process		0.000839	1	0.01296	0.108	11	614	NDUFC2-KCTD14,HINT1,COX4I1,COX7A2,NDUFA3,UQCR10,NDUFB10,NDUFC2,MTHFD1,GUK1,ALDOA
GO: Biological Process	GO:1905330	regulation of morphogenesis of an epithelium		0.0008398	1	0.01296	0.108	6	191	PSMA2,PSMA7,PSMB5,PSMB10,PSME1,PFN1
GO: Biological Process	GO:0002576	platelet degranulation		0.000874	1	0.0134	0.1117	5	128	ANXA5,ACTN1,SERPINA1,ALDOA,VTI1B
GO: Biological Process	GO:0006370	7-methylguanosine mRNA capping		0.0008945	1	0.01363	0.1135	3	33	POLR2E,POLR2H,NCBP2
GO: Biological Process	GO:0036260	RNA capping		0.0009769	1	0.01469	0.1224	3	34	POLR2E,POLR2H,NCBP2
GO: Biological Process	GO:0009452	7-methylguanosine RNA capping		0.0009769	1	0.01469	0.1224	3	34	POLR2E,POLR2H,NCBP2
GO: Biological Process	GO:0002244	hematopoietic progenitor cell differentiation		0.0009858	1	0.01473	0.1227	6	197	AGPAT5,PSMA2,PSMA7,PSMB5,PSMB10,PSME1
GO: Biological Process	GO:0045055	regulated exocytosis		0.001063	1	0.0157	0.1308	13	837	PSMA2,ANXA5,B2M,NPC2,ACTN1,CTSA,NDUFC2,TMEM179B,SERPINA1,CPNE1,ALDOA,CTSD,VTI1B
GO: Biological Process	GO:0042168	heme metabolic process		0.001064	1	0.0157	0.1308	3	35	BLVRB,SLC25A39,UROD
GO: Biological Process	GO:0051603	proteolysis involved in cellular protein catabolic process		0.00109	1	0.01598	0.1331	12	735	PSMA2,PSMA7,UBE2C,PSMB5,PSMB10,JKAMP,PSME1,CTSA,UBA52,RACK1,VPS28,ANAPC5
GO: Biological Process	GO:0030218	erythrocyte differentiation		0.001109	1	0.01616	0.1347	5	135	RPS6,B2M,RPS14,RPS19,PRMT1
GO: Biological Process	GO:0042440	pigment metabolic process		0.001124	1	0.01619	0.1349	4	79	BLVRB,MTHFD1,SLC25A39,UROD
GO: Biological Process	GO:0006511	ubiquitin-dependent protein catabolic process		0.00113	1	0.01619	0.1349	11	637	PSMA2,PSMA7,UBE2C,PSMB5,PSMB10,JKAMP,PSME1,UBA52,RACK1,VPS28,ANAPC5
GO: Biological Process	GO:0090070	positive regulation of ribosome biogenesis		0.001152	1	0.01619	0.1349	2	9	TRMT112,BUD23
GO: Biological Process	GO:2000234	positive regulation of rRNA processing		0.001152	1	0.01619	0.1349	2	9	TRMT112,BUD23
GO: Biological Process	GO:0006887	exocytosis		0.00116	1	0.01619	0.1349	14	953	PSMA2,ANXA5,B2M,NPC2,ACTN1,CTSA,CHMP2A,NDUFC2,TMEM179B,SERPINA1,CPNE1,ALDOA,CTSD,VTI1B
GO: Biological Process	GO:0140029	exocytic process		0.00116	1	0.01619	0.1349	14	953	PSMA2,ANXA5,B2M,NPC2,ACTN1,CTSA,CHMP2A,NDUFC2,TMEM179B,SERPINA1,CPNE1,ALDOA,CTSD,VTI1B
GO: Biological Process	GO:0099500	vesicle fusion to plasma membrane		0.00116	1	0.01619	0.1349	14	953	PSMA2,ANXA5,B2M,NPC2,ACTN1,CTSA,CHMP2A,NDUFC2,TMEM179B,SERPINA1,CPNE1,ALDOA,CTSD,VTI1B
GO: Biological Process	GO:0019941	modification-dependent protein catabolic process		0.001218	1	0.0169	0.1408	11	643	PSMA2,PSMA7,UBE2C,PSMB5,PSMB10,JKAMP,PSME1,UBA52,RACK1,VPS28,ANAPC5
GO: Biological Process	GO:0043299	leukocyte degranulation		0.00123	1	0.01697	0.1414	10	546	PSMA2,B2M,NPC2,CTSA,NDUFC2,TMEM179B,SERPINA1,CPNE1,ALDOA,CTSD
GO: Biological Process	GO:0022618	ribonucleoprotein complex assembly		0.001295	1	0.01776	0.148	7	284	SRSF5,RPS14,RPS19,RPS23,RPS25,ATXN2,EIF3G
GO: Biological Process	GO:0044106	cellular amine metabolic process		0.001304	1	0.01778	0.1481	5	140	PSMA2,PSMA7,PSMB5,PSMB10,PSME1
GO: Biological Process	GO:0045333	cellular respiration		0.001336	1	0.0181	0.1508	6	209	NDUFC2-KCTD14,COX4I1,NDUFA3,UQCR10,NDUFB10,NDUFC2
GO: Biological Process	GO:0043632	modification-dependent macromolecule catabolic process		0.001411	1	0.01901	0.1584	11	655	PSMA2,PSMA7,UBE2C,PSMB5,PSMB10,JKAMP,PSME1,UBA52,RACK1,VPS28,ANAPC5
GO: Biological Process	GO:0002275	myeloid cell activation involved in immune response		0.001427	1	0.01912	0.1593	10	557	PSMA2,B2M,NPC2,CTSA,NDUFC2,TMEM179B,SERPINA1,CPNE1,ALDOA,CTSD
GO: Biological Process	GO:0070555	response to interleukin-1		0.001436	1	0.01913	0.1594	6	212	PSMA2,PSMA7,PSMB5,PSMB10,PSME1,UBA52
GO: Biological Process	GO:0019068	virion assembly		0.001461	1	0.01935	0.1612	3	39	CHMP2A,UBA52,VPS28
GO: Biological Process	GO:0009150	purine ribonucleotide metabolic process		0.001505	1	0.01982	0.1651	10	561	NDUFC2-KCTD14,HINT1,COX4I1,COX7A2,NDUFA3,UQCR10,NDUFB10,NDUFC2,GUK1,ALDOA
GO: Biological Process	GO:0022411	cellular component disassembly		0.001535	1	0.0201	0.1675	11	662	TRMT112,MRPL27,GABARAP,NPC2,CHMP2A,GABARAPL1,MRPL48,EIF5A,CHCHD1,VTI1B,HDLBP
GO: Biological Process	GO:0034101	erythrocyte homeostasis		0.00157	1	0.02045	0.1704	5	146	RPS6,B2M,RPS14,RPS19,PRMT1
GO: Biological Process	GO:0002444	myeloid leukocyte mediated immunity		0.001649	1	0.02135	0.1779	10	568	PSMA2,B2M,NPC2,CTSA,NDUFC2,TMEM179B,SERPINA1,CPNE1,ALDOA,CTSD
GO: Biological Process	GO:0071826	ribonucleoprotein complex subunit organization		0.001705	1	0.02195	0.1829	7	298	SRSF5,RPS14,RPS19,RPS23,RPS25,ATXN2,EIF3G
GO: Biological Process	GO:0009308	amine metabolic process		0.001717	1	0.02195	0.1829	5	149	PSMA2,PSMA7,PSMB5,PSMB10,PSME1
GO: Biological Process	GO:0006888	endoplasmic reticulum to Golgi vesicle-mediated transport		0.001733	1	0.02195	0.1829	6	220	TMED5,TMED4,SERPINA1,CNIH1,TRAPPC2L,VTI1B
GO: Biological Process	GO:0030178	negative regulation of Wnt signaling pathway		0.001733	1	0.02195	0.1829	6	220	PSMA2,PSMA7,PSMB5,PSMB10,PSME1,RACK1
GO: Biological Process	GO:0070475	rRNA base methylation		0.001747	1	0.02201	0.1834	2	11	TRMT112,BUD23
GO: Biological Process	GO:0009259	ribonucleotide metabolic process		0.001827	1	0.0229	0.1908	10	576	NDUFC2-KCTD14,HINT1,COX4I1,COX7A2,NDUFA3,UQCR10,NDUFB10,NDUFC2,GUK1,ALDOA
GO: Biological Process	GO:0006906	vesicle fusion		0.001874	1	0.02336	0.1946	14	1003	PSMA2,ANXA5,B2M,NPC2,ACTN1,CTSA,CHMP2A,NDUFC2,TMEM179B,SERPINA1,CPNE1,ALDOA,CTSD,VTI1B
GO: Biological Process	GO:0097352	autophagosome maturation		0.00194	1	0.02406	0.2004	3	43	GABARAP,GABARAPL1,VTI1B
GO: Biological Process	GO:0090174	organelle membrane fusion		0.00198	1	0.02442	0.2035	14	1009	PSMA2,ANXA5,B2M,NPC2,ACTN1,CTSA,CHMP2A,NDUFC2,TMEM179B,SERPINA1,CPNE1,ALDOA,CTSD,VTI1B
GO: Biological Process	GO:0044257	cellular protein catabolic process		0.002023	1	0.02482	0.2068	12	791	PSMA2,PSMA7,UBE2C,PSMB5,PSMB10,JKAMP,PSME1,CTSA,UBA52,RACK1,VPS28,ANAPC5
GO: Biological Process	GO:0090263	positive regulation of canonical Wnt signaling pathway		0.002041	1	0.02485	0.207	5	155	PSMA2,PSMA7,PSMB5,PSMB10,PSME1
GO: Biological Process	GO:0019693	ribose phosphate metabolic process		0.002046	1	0.02485	0.207	10	585	NDUFC2-KCTD14,HINT1,COX4I1,COX7A2,NDUFA3,UQCR10,NDUFB10,NDUFC2,GUK1,ALDOA
GO: Biological Process	GO:0006778	porphyrin-containing compound metabolic process		0.002074	1	0.02504	0.2086	3	44	BLVRB,SLC25A39,UROD
GO: Biological Process	GO:0045089	positive regulation of innate immune response		0.002084	1	0.02504	0.2086	8	396	PSMA2,PSMA7,GPS2,PSMB5,PSMB10,RPS19,PSME1,UBA52
GO: Biological Process	GO:0002758	innate immune response-activating signal transduction		0.002131	1	0.02547	0.2122	7	310	PSMA2,PSMA7,GPS2,PSMB5,PSMB10,PSME1,UBA52
GO: Biological Process	GO:0030097	hemopoiesis		0.002149	1	0.02556	0.2129	14	1018	AGPAT5,FOS,RPS6,PSMA2,B2M,PSMA7,GPS2,PSMB5,RPS14,PSMB10,RPS19,ACTN1,PSME1,PRMT1
GO: Biological Process	GO:0051092	positive regulation of NF-kappaB transcription factor activity		0.002207	1	0.02611	0.2176	9	493	LITAF,PSMA2,PSMA7,PSMB5,PSMB10,PSME1,TMED4,UBA52,CPNE1
GO: Biological Process	GO:0048872	homeostasis of number of cells		0.002331	1	0.02744	0.2286	7	315	RPS6,B2M,RPS14,RPS19,ATXN2,MTHFD1,PRMT1
GO: Biological Process	GO:0033108	mitochondrial respiratory chain complex assembly		0.002395	1	0.02805	0.2337	4	97	NDUFA3,UQCR10,NDUFB10,NDUFC2
GO: Biological Process	GO:0048284	organelle fusion		0.002435	1	0.02824	0.2353	14	1032	PSMA2,ANXA5,B2M,NPC2,ACTN1,CTSA,CHMP2A,NDUFC2,TMEM179B,SERPINA1,CPNE1,ALDOA,CTSD,VTI1B
GO: Biological Process	GO:0043562	cellular response to nitrogen levels		0.002459	1	0.02824	0.2353	2	13	GABARAP,GABARAPL1
GO: Biological Process	GO:2000232	regulation of rRNA processing		0.002459	1	0.02824	0.2353	2	13	TRMT112,BUD23
GO: Biological Process	GO:0006995	cellular response to nitrogen starvation		0.002459	1	0.02824	0.2353	2	13	GABARAP,GABARAPL1
GO: Biological Process	GO:0038093	Fc receptor signaling pathway		0.002791	1	0.03189	0.2657	6	242	FOS,PSMA2,PSMA7,PSMB5,PSMB10,PSME1
GO: Biological Process	GO:0072666	establishment of protein localization to vacuole		0.002825	1	0.03213	0.2677	3	49	VPS28,M6PR,VTI1B
GO: Biological Process	GO:0016050	vesicle organization		0.002857	1	0.03233	0.2693	20	1784	PSMA2,ANXA5,B2M,NPC2,ACTN1,CTSA,CHMP2A,NDUFC2,TMEM179B,SERPINA1,ATXN2,CNIH1,CPNE1,VPS28,ALDOA,CTSD,M6PR,TRAPPC2L,VTI1B,HDLBP
GO: Biological Process	GO:0002833	positive regulation of response to biotic stimulus		0.002948	1	0.0332	0.2766	8	419	PSMA2,PSMA7,GPS2,PSMB5,PSMB10,RPS19,PSME1,UBA52
GO: Biological Process	GO:1901137	carbohydrate derivative biosynthetic process		0.002971	1	0.03329	0.2774	12	829	NDUFC2-KCTD14,GPAA1,COX4I1,COX7A2,NDUFA3,SERP1,UQCR10,NDUFB10,NDUFC2,GUK1,NANS,ALDOA
GO: Biological Process	GO:0002218	activation of innate immune response		0.003018	1	0.03366	0.2804	7	330	PSMA2,PSMA7,GPS2,PSMB5,PSMB10,PSME1,UBA52
GO: Biological Process	GO:0034250	positive regulation of cellular amide metabolic process		0.003045	1	0.03379	0.2816	5	170	VIM,RPS9,SERP1,RACK1,EIF5A
GO: Biological Process	GO:0044772	mitotic cell cycle phase transition		0.003181	1	0.03514	0.2928	10	622	RPS6,PSMA2,PSMA7,UBE2C,PSMB5,PSMB10,PSME1,CHMP2A,PRMT1,ANAPC5
GO: Biological Process	GO:0048534	hematopoietic or lymphoid organ development		0.003237	1	0.03559	0.2965	14	1065	AGPAT5,FOS,RPS6,PSMA2,B2M,PSMA7,GPS2,PSMB5,RPS14,PSMB10,RPS19,ACTN1,PSME1,PRMT1
GO: Biological Process	GO:0090069	regulation of ribosome biogenesis		0.003286	1	0.03596	0.2996	2	15	TRMT112,BUD23
GO: Biological Process	GO:0002366	leukocyte activation involved in immune response		0.003343	1	0.03619	0.3015	11	732	RPS6,PSMA2,B2M,NPC2,CTSA,NDUFC2,TMEM179B,SERPINA1,CPNE1,ALDOA,CTSD
GO: Biological Process	GO:0061919	process utilizing autophagic mechanism		0.003353	1	0.03619	0.3015	9	525	ATP6V0B,GABARAP,CTSA,TOMM5,CHMP2A,GABARAPL1,VPS28,CTSD,VTI1B
GO: Biological Process	GO:0006914	autophagy		0.003353	1	0.03619	0.3015	9	525	ATP6V0B,GABARAP,CTSA,TOMM5,CHMP2A,GABARAPL1,VPS28,CTSD,VTI1B
GO: Biological Process	GO:0071345	cellular response to cytokine stimulus		0.003377	1	0.03627	0.3022	15	1188	VIM,DOCK8,FOS,PSMA2,B2M,PSMA7,GPS2,PSMB5,PSMB10,RPS16,PSME1,UBA52,RACK1,P4HB,CPNE1
GO: Biological Process	GO:0002263	cell activation involved in immune response		0.003483	1	0.03724	0.3103	11	736	RPS6,PSMA2,B2M,NPC2,CTSA,NDUFC2,TMEM179B,SERPINA1,CPNE1,ALDOA,CTSD
GO: Biological Process	GO:0030163	protein catabolic process		0.003665	1	0.039	0.325	13	964	PSMA2,PSMA7,UBE2C,PSMB5,PSMB10,JKAMP,PSME1,CTSA,UBA52,RACK1,VPS28,CTSD,ANAPC5
GO: Biological Process	GO:0016567	protein ubiquitination		0.003702	1	0.03923	0.3268	12	852	PSMA2,RNF181,PSMA7,UBE2C,GPS2,PSMB5,PSMB10,PSME1,UBA52,RACK1,VPS28,ANAPC5
GO: Biological Process	GO:0019637	organophosphate metabolic process		0.003796	1	0.04004	0.3336	15	1203	DUSP12,NDUFC2-KCTD14,HINT1,GPAA1,AGPAT5,COX4I1,COX7A2,NDUFA3,UQCR10,NDUFB10,NDUFC2,MTHFD1,GUK1,CPNE1,ALDOA
GO: Biological Process	GO:0098781	ncRNA transcription		0.003892	1	0.04087	0.3405	4	111	POLR2E,POLR2H,NCBP2,TAF11
GO: Biological Process	GO:0090090	negative regulation of canonical Wnt signaling pathway		0.004167	1	0.04356	0.3629	5	183	PSMA2,PSMA7,PSMB5,PSMB10,PSME1
GO: Biological Process	GO:0045324	late endosome to vacuole transport		0.004224	1	0.04395	0.3662	2	17	CHMP2A,VPS28
GO: Biological Process	GO:1901991	negative regulation of mitotic cell cycle phase transition		0.004272	1	0.04426	0.3688	6	264	PSMA2,PSMA7,PSMB5,PSMB10,PSME1,PRMT1
GO: Biological Process	GO:0006396	RNA processing		0.004557	1	0.04667	0.3889	17	1474	RPL27,RPL35A,SRSF5,TRMT112,RPS6,U2SURP,POLR2E,RPS9,POLR2H,RPS14,RPS16,RPS19,RPS21,BUD23,ARL6IP4,NCBP2,RBM17
GO: Biological Process	GO:0061025	membrane fusion		0.004558	1	0.04667	0.3889	14	1107	PSMA2,ANXA5,B2M,NPC2,ACTN1,CTSA,CHMP2A,NDUFC2,TMEM179B,SERPINA1,CPNE1,ALDOA,CTSD,VTI1B
GO: Biological Process	GO:0030177	positive regulation of Wnt signaling pathway		0.004565	1	0.04667	0.3889	5	187	PSMA2,PSMA7,PSMB5,PSMB10,PSME1
GO: Biological Process	GO:0045930	negative regulation of mitotic cell cycle		0.004778	1	0.04852	0.4042	7	359	RPS6,PSMA2,PSMA7,PSMB5,PSMB10,PSME1,PRMT1
GO: Biological Process	GO:0051090	regulation of DNA-binding transcription factor activity		0.004787	1	0.04852	0.4042	11	768	LITAF,FOS,PSMA2,PSMA7,PSMB5,SRI,PSMB10,PSME1,TMED4,UBA52,CPNE1
GO: Cellular Component	GO:0022626	cytosolic ribosome		4.468e-20	1.675e-17	1.346e-17	8.756e-17	18	134	RPL27,RPL31,RPL35A,RPL37,RPS6,RPS9,RPS14,RPS15A,RPS16,RPS19,RPS21,RPS23,RPS25,UBA52,RACK1,EIF3G,EIF1,RPL18
GO: Cellular Component	GO:0005840	ribosome		7.178e-20	2.692e-17	1.346e-17	8.756e-17	23	298	RPL27,RPL31,RPL35A,RPL37,RPS6,RPS9,MRPL27,RPS14,RPS15A,RPS16,RPS19,RPS21,RPS23,RPS25,SERP1,UBA52,RACK1,MRPL48,CHCHD1,EIF3G,EIF1,METTL17,RPL18
GO: Cellular Component	GO:0044391	ribosomal subunit		5.697e-19	2.136e-16	7.121e-17	4.633e-16	20	215	RPL27,RPL31,RPL35A,RPL37,RPS6,RPS9,MRPL27,RPS14,RPS15A,RPS16,RPS19,RPS21,RPS23,RPS25,UBA52,RACK1,MRPL48,EIF3G,EIF1,RPL18
GO: Cellular Component	GO:0022627	cytosolic small ribosomal subunit		2.991e-17	1.122e-14	2.804e-15	1.824e-14	13	64	RPS6,RPS9,RPS14,RPS15A,RPS16,RPS19,RPS21,RPS23,RPS25,UBA52,RACK1,EIF3G,EIF1
GO: Cellular Component	GO:0015935	small ribosomal subunit		6.875e-15	2.578e-12	5.156e-13	3.354e-12	13	95	RPS6,RPS9,RPS14,RPS15A,RPS16,RPS19,RPS21,RPS23,RPS25,UBA52,RACK1,EIF3G,EIF1
GO: Cellular Component	GO:0005844	polysome		9.704e-10	3.639e-07	6.065e-08	3.946e-07	9	83	VIM,RPL31,RPS6,RPS21,RPS23,RPS25,NAA38,ATXN2,RPL18
GO: Cellular Component	GO:1990904	ribonucleoprotein complex		3.269e-09	1.226e-06	1.751e-07	1.139e-06	29	1508	VIM,RPL27,RPL31,RPL35A,RPL37,RPS6,PSMA2,RPS9,MRPL27,RPS14,RPS15A,RPS16,RPS19,RPS21,RPS23,RPS25,NAA38,SERP1,ZNF593,UBA52,RACK1,ATXN2,MRPL48,CHCHD1,EIF3G,EIF1,METTL17,RPL18,RBM17
GO: Cellular Component	GO:0015934	large ribosomal subunit		5.419e-07	0.0002032	2.367e-05	0.000154	8	125	RPL27,RPL31,RPL35A,RPL37,MRPL27,UBA52,MRPL48,RPL18
GO: Cellular Component	GO:0005925	focal adhesion		5.681e-07	0.000213	2.367e-05	0.000154	13	411	VIM,RPL27,RPL31,ANXA5,B2M,RPS9,RPS14,RPS16,RPS19,ACTN1,PFN1,P4HB,RPL18
GO: Cellular Component	GO:0005746	mitochondrial respirasome		6.55e-07	0.0002456	2.456e-05	0.0001598	7	88	NDUFC2-KCTD14,COX4I1,COX7A2,NDUFA3,UQCR10,NDUFB10,NDUFC2
GO: Cellular Component	GO:0030055	cell-substrate junction		7.443e-07	0.0002791	2.537e-05	0.0001651	13	421	VIM,RPL27,RPL31,ANXA5,B2M,RPS9,RPS14,RPS16,RPS19,ACTN1,PFN1,P4HB,RPL18
GO: Cellular Component	GO:0005739	mitochondrion		1.169e-06	0.0004385	3.654e-05	0.0002377	28	1866	NDUFC2-KCTD14,RPL35A,AGPAT5,COX4I1,GPS2,SRI,MRPL27,RPS14,RPS15A,COX7A2,NDUFA3,CTSA,UQCR10,TOMM5,PPID,NDUFB10,NDUFC2,UBA52,GABARAPL1,RACK1,GSTK1,MTHFD1,SLC25A39,MRPL48,CHCHD1,ALDOA,CTSD,METTL17
GO: Cellular Component	GO:0070469	respirasome		1.562e-06	0.0005859	4.507e-05	0.0002932	7	100	NDUFC2-KCTD14,COX4I1,COX7A2,NDUFA3,UQCR10,NDUFB10,NDUFC2
GO: Cellular Component	GO:0022625	cytosolic large ribosomal subunit		1.771e-06	0.0006643	4.745e-05	0.0003087	6	65	RPL27,RPL31,RPL35A,RPL37,UBA52,RPL18
GO: Cellular Component	GO:0098798	mitochondrial protein complex		3.174e-06	0.00119	7.935e-05	0.0005162	10	271	NDUFC2-KCTD14,COX4I1,MRPL27,NDUFA3,UQCR10,TOMM5,NDUFB10,NDUFC2,MRPL48,CHCHD1
GO: Cellular Component	GO:1902494	catalytic complex		4.052e-06	0.001519	9.014e-05	0.0005864	24	1536	NDUFC2-KCTD14,C17orf49,HINT1,GPAA1,PSMA2,PSMA7,UBE2C,POLR2E,PSMB5,POLR2H,PSMB10,GABARAP,PSME1,NDUFA3,NAA38,UQCR10,NDUFB10,NDUFC2,P4HB,DYNLRB1,PRMT1,ALDOA,TAF11,ANAPC5
GO: Cellular Component	GO:0005774	vacuolar membrane		4.204e-06	0.001576	9.014e-05	0.0005864	12	417	ATP6V0B,LITAF,GABARAP,CTSA,NDUFC2,TMEM179B,UBA52,GABARAPL1,CPNE1,CTSD,M6PR,VTI1B
GO: Cellular Component	GO:0005839	proteasome core complex		4.327e-06	0.001623	9.014e-05	0.0005864	4	20	PSMA2,PSMA7,PSMB5,PSMB10
GO: Cellular Component	GO:0098803	respiratory chain complex		8.559e-06	0.00321	0.0001689	0.001099	6	85	NDUFC2-KCTD14,COX4I1,NDUFA3,UQCR10,NDUFB10,NDUFC2
GO: Cellular Component	GO:0030134	COPII-coated ER to Golgi transport vesicle		1.438e-05	0.005393	0.0002697	0.001754	6	93	B2M,TMED5,TMED4,SERPINA1,CNIH1,VTI1B
GO: Cellular Component	GO:0005912	adherens junction		1.657e-05	0.006212	0.0002958	0.001924	13	560	VIM,RPL27,RPL31,ANXA5,B2M,RPS9,RPS14,RPS16,RPS19,ACTN1,PFN1,P4HB,RPL18
GO: Cellular Component	GO:0070161	anchoring junction		2.185e-05	0.008193	0.0003715	0.002417	13	575	VIM,RPL27,RPL31,ANXA5,B2M,RPS9,RPS14,RPS16,RPS19,ACTN1,PFN1,P4HB,RPL18
GO: Cellular Component	GO:0031966	mitochondrial membrane		2.279e-05	0.008544	0.0003715	0.002417	15	756	NDUFC2-KCTD14,AGPAT5,COX4I1,MRPL27,COX7A2,NDUFA3,UQCR10,TOMM5,NDUFB10,NDUFC2,UBA52,GSTK1,SLC25A39,MRPL48,CHCHD1
GO: Cellular Component	GO:0000502	proteasome complex		3.809e-05	0.01428	0.0005952	0.003872	5	67	PSMA2,PSMA7,PSMB5,PSMB10,PSME1
GO: Cellular Component	GO:1905369	endopeptidase complex		4.093e-05	0.01535	0.0006084	0.003958	5	68	PSMA2,PSMA7,PSMB5,PSMB10,PSME1
GO: Cellular Component	GO:0005740	mitochondrial envelope		4.363e-05	0.01636	0.0006084	0.003958	15	800	NDUFC2-KCTD14,AGPAT5,COX4I1,MRPL27,COX7A2,NDUFA3,UQCR10,TOMM5,NDUFB10,NDUFC2,UBA52,GSTK1,SLC25A39,MRPL48,CHCHD1
GO: Cellular Component	GO:0042788	polysomal ribosome		4.381e-05	0.01643	0.0006084	0.003958	4	35	RPL31,RPS21,RPS23,RPL18
GO: Cellular Component	GO:0005743	mitochondrial inner membrane		4.973e-05	0.01865	0.0006518	0.00424	12	535	NDUFC2-KCTD14,COX4I1,MRPL27,COX7A2,NDUFA3,UQCR10,NDUFB10,NDUFC2,GSTK1,SLC25A39,MRPL48,CHCHD1
GO: Cellular Component	GO:1990204	oxidoreductase complex		5.04e-05	0.0189	0.0006518	0.00424	6	116	NDUFC2-KCTD14,NDUFA3,UQCR10,NDUFB10,NDUFC2,P4HB
GO: Cellular Component	GO:0034774	secretory granule lumen		8.829e-05	0.03311	0.001104	0.00718	9	322	PSMA2,B2M,NPC2,ACTN1,CTSA,SERPINA1,ALDOA,CTSD,VTI1B
GO: Cellular Component	GO:0060205	cytoplasmic vesicle lumen		9.698e-05	0.03637	0.001173	0.007632	9	326	PSMA2,B2M,NPC2,ACTN1,CTSA,SERPINA1,ALDOA,CTSD,VTI1B
GO: Cellular Component	GO:0031983	vesicle lumen		0.0001016	0.03809	0.00119	0.007744	9	328	PSMA2,B2M,NPC2,ACTN1,CTSA,SERPINA1,ALDOA,CTSD,VTI1B
GO: Cellular Component	GO:0098800	inner mitochondrial membrane protein complex		0.000117	0.04388	0.00133	0.00865	6	135	NDUFC2-KCTD14,COX4I1,NDUFA3,UQCR10,NDUFB10,NDUFC2
GO: Cellular Component	GO:0019866	organelle inner membrane		0.0001381	0.05179	0.001523	0.00991	12	596	NDUFC2-KCTD14,COX4I1,MRPL27,COX7A2,NDUFA3,UQCR10,NDUFB10,NDUFC2,GSTK1,SLC25A39,MRPL48,CHCHD1
GO: Cellular Component	GO:0005747	mitochondrial respiratory chain complex I		0.0001805	0.0677	0.001801	0.01171	4	50	NDUFC2-KCTD14,NDUFA3,NDUFB10,NDUFC2
GO: Cellular Component	GO:0030964	NADH dehydrogenase complex		0.0001805	0.0677	0.001801	0.01171	4	50	NDUFC2-KCTD14,NDUFA3,NDUFB10,NDUFC2
GO: Cellular Component	GO:0045271	respiratory chain complex I		0.0001805	0.0677	0.001801	0.01171	4	50	NDUFC2-KCTD14,NDUFA3,NDUFB10,NDUFC2
GO: Cellular Component	GO:1905368	peptidase complex		0.0001825	0.06843	0.001801	0.01171	5	93	PSMA2,PSMA7,PSMB5,PSMB10,PSME1
GO: Cellular Component	GO:0005765	lysosomal membrane		0.0002	0.075	0.001914	0.01245	9	359	LITAF,CTSA,NDUFC2,TMEM179B,UBA52,CPNE1,CTSD,M6PR,VTI1B
GO: Cellular Component	GO:0098852	lytic vacuole membrane		0.0002042	0.07657	0.001914	0.01245	9	360	LITAF,CTSA,NDUFC2,TMEM179B,UBA52,CPNE1,CTSD,M6PR,VTI1B
GO: Cellular Component	GO:0031967	organelle envelope		0.000285	0.1069	0.002569	0.01671	18	1279	NDUFC2-KCTD14,AGPAT5,COX4I1,MRPL27,COX7A2,NDUFA3,UQCR10,TOMM5,CHMP2A,NDUFB10,NDUFC2,UBA52,GSTK1,SLC25A39,MRPL48,EIF5A,CPNE1,CHCHD1
GO: Cellular Component	GO:0031975	envelope		0.0002878	0.1079	0.002569	0.01671	18	1280	NDUFC2-KCTD14,AGPAT5,COX4I1,MRPL27,COX7A2,NDUFA3,UQCR10,TOMM5,CHMP2A,NDUFB10,NDUFC2,UBA52,GSTK1,SLC25A39,MRPL48,EIF5A,CPNE1,CHCHD1
GO: Cellular Component	GO:0005791	rough endoplasmic reticulum		0.0003983	0.1494	0.003474	0.0226	5	110	RPL27,RPS21,RPS23,TRAM1,RPL18
GO: Cellular Component	GO:0005789	endoplasmic reticulum membrane		0.0004172	0.1564	0.003555	0.02313	16	1093	RPL27,GPAA1,AGPAT5,B2M,TMED5,SRI,JKAMP,SSR1,SSR3,SERP1,TMED4,UBA52,TRAM1,CNIH1,EIF5A,VTI1B
GO: Cellular Component	GO:0042175	nuclear outer membrane-endoplasmic reticulum membrane network		0.0005236	0.1964	0.004363	0.02839	16	1116	RPL27,GPAA1,AGPAT5,B2M,TMED5,SRI,JKAMP,SSR1,SSR3,SERP1,TMED4,UBA52,TRAM1,CNIH1,EIF5A,VTI1B
GO: Cellular Component	GO:0031093	platelet alpha granule lumen		0.0005582	0.2093	0.004551	0.0296	4	67	ACTN1,SERPINA1,ALDOA,VTI1B
GO: Cellular Component	GO:0005798	Golgi-associated vesicle		0.0006548	0.2455	0.005224	0.03399	6	186	B2M,TMED5,TMED4,SERPINA1,CNIH1,VTI1B
GO: Cellular Component	GO:0005793	endoplasmic reticulum-Golgi intermediate compartment		0.000767	0.2876	0.005959	0.03877	5	127	TMED5,TMED4,SERPINA1,P4HB,CNIH1
GO: Cellular Component	GO:0098805	whole membrane		0.0007787	0.292	0.005959	0.03877	21	1760	ATP6V0B,AGPAT5,LITAF,B2M,SRI,GABARAP,ACTN1,CTSA,TOMM5,CHMP2A,NDUFC2,TMEM179B,UBA52,GABARAPL1,CNIH1,EIF5A,CPNE1,VPS28,CTSD,M6PR,VTI1B
GO: Cellular Component	GO:0019773	proteasome core complex, alpha-subunit complex		0.0008623	0.3234	0.006467	0.04207	2	8	PSMA2,PSMA7
GO: Cellular Component	GO:0030141	secretory granule		0.001434	0.5379	0.01055	0.06861	13	884	PSMA2,B2M,SRI,NPC2,ACTN1,CTSA,NDUFC2,TMEM179B,SERPINA1,CPNE1,ALDOA,CTSD,VTI1B
GO: Cellular Component	GO:0030135	coated vesicle		0.001569	0.5885	0.0112	0.07286	7	300	B2M,TMED5,TMED4,SERPINA1,CNIH1,M6PR,VTI1B
GO: Cellular Component	GO:0045202	synapse		0.001583	0.5935	0.0112	0.07286	18	1482	RPL31,RPL37,ANXA5,PSMA7,RPS9,SRI,RPS14,RPS19,RPS21,RPS23,RPS25,ACTN1,PFN1,BLVRB,UBA52,EIF5A,VTI1B,RPL18
GO: Cellular Component	GO:0019774	proteasome core complex, beta-subunit complex		0.001675	0.6282	0.01163	0.07568	2	11	PSMB5,PSMB10
GO: Cellular Component	GO:0031091	platelet alpha granule		0.001827	0.6851	0.01246	0.08103	4	92	ACTN1,SERPINA1,ALDOA,VTI1B
GO: Cellular Component	GO:0030659	cytoplasmic vesicle membrane		0.001862	0.6981	0.01247	0.0811	12	800	ATP6V0B,B2M,SRI,ACTN1,NDUFC2,TMEM179B,UBA52,GABARAPL1,CNIH1,CPNE1,M6PR,VTI1B
GO: Cellular Component	GO:0042582	azurophil granule		0.002023	0.7588	0.01308	0.08511	5	158	NPC2,CTSA,NDUFC2,TMEM179B,CPNE1
GO: Cellular Component	GO:0005766	primary lysosome		0.002023	0.7588	0.01308	0.08511	5	158	NPC2,CTSA,NDUFC2,TMEM179B,CPNE1
GO: Cellular Component	GO:0012506	vesicle membrane		0.00233	0.8736	0.01461	0.09505	12	822	ATP6V0B,B2M,SRI,ACTN1,NDUFC2,TMEM179B,UBA52,GABARAPL1,CNIH1,CPNE1,M6PR,VTI1B
GO: Cellular Component	GO:0005736	RNA polymerase I complex		0.002358	0.8843	0.01461	0.09505	2	13	POLR2E,POLR2H
GO: Cellular Component	GO:0048471	perinuclear region of cytoplasm		0.002377	0.8912	0.01461	0.09505	12	824	VIM,TRMT112,RPS6,TMEM134,GABARAP,BUD23,RACK1,ATXN2,EIF3G,M6PR,TRAPPC2L,VTI1B
GO: Cellular Component	GO:0099503	secretory vesicle		0.002882	1	0.01736	0.1129	14	1074	PSMA2,ANXA5,B2M,SRI,NPC2,ACTN1,CTSA,NDUFC2,TMEM179B,SERPINA1,CPNE1,ALDOA,CTSD,VTI1B
GO: Cellular Component	GO:0005764	lysosome		0.002932	1	0.01736	0.1129	11	735	LITAF,GABARAP,NPC2,CTSA,NDUFC2,TMEM179B,UBA52,CPNE1,CTSD,M6PR,VTI1B
GO: Cellular Component	GO:0000323	lytic vacuole		0.002963	1	0.01736	0.1129	11	736	LITAF,GABARAP,NPC2,CTSA,NDUFC2,TMEM179B,UBA52,CPNE1,CTSD,M6PR,VTI1B
GO: Cellular Component	GO:0005665	RNA polymerase II, core complex		0.003151	1	0.01818	0.1183	2	15	POLR2E,POLR2H
GO: Cellular Component	GO:1904724	tertiary granule lumen		0.003697	1	0.021	0.1366	3	55	B2M,ALDOA,CTSD
GO: Cellular Component	GO:0016282	eukaryotic 43S preinitiation complex		0.004052	1	0.02268	0.1475	2	17	EIF3G,EIF1
GO: Cellular Component	GO:0005770	late endosome		0.004145	1	0.02286	0.1487	6	268	TPT1,LITAF,CHMP2A,VPS28,M6PR,VTI1B
GO: Cellular Component	GO:0035577	azurophil granule membrane		0.004507	1	0.02399	0.156	3	59	NDUFC2,TMEM179B,CPNE1
GO: Cellular Component	GO:0005666	RNA polymerase III complex		0.004541	1	0.02399	0.156	2	18	POLR2E,POLR2H
GO: Cellular Component	GO:0070993	translation preinitiation complex		0.004541	1	0.02399	0.156	2	18	EIF3G,EIF1
GO: Cellular Component	GO:0012507	ER to Golgi transport vesicle membrane		0.005179	1	0.02698	0.1755	3	62	B2M,CNIH1,VTI1B
GO: Cellular Component	GO:1904813	ficolin-1-rich granule lumen		0.005346	1	0.02709	0.1762	4	124	PSMA2,SERPINA1,ALDOA,CTSD
GO: Cellular Component	GO:0101002	ficolin-1-rich granule		0.005346	1	0.02709	0.1762	4	124	PSMA2,SERPINA1,ALDOA,CTSD
GO: Cellular Component	GO:0010008	endosome membrane		0.006359	1	0.03179	0.2068	8	487	ATP6V0B,LITAF,B2M,CHMP2A,UBA52,VPS28,CTSD,VTI1B
GO: Cellular Component	GO:0005680	anaphase-promoting complex		0.006757	1	0.03334	0.2169	2	22	UBE2C,ANAPC5
GO: Cellular Component	GO:0031902	late endosome membrane		0.007195	1	0.03504	0.2279	4	135	LITAF,CHMP2A,VPS28,VTI1B
GO: Cellular Component	GO:0033116	endoplasmic reticulum-Golgi intermediate compartment membrane		0.007546	1	0.03628	0.236	3	71	TMED5,SERPINA1,CNIH1
GO: Cellular Component	GO:0030018	Z disc		0.009203	1	0.04369	0.2842	4	145	ANXA5,SRI,ACTN1,ALDOA
GO: Cellular Component	GO:0036452	ESCRT complex		0.009368	1	0.04391	0.2857	2	26	CHMP2A,VPS28
GO: Cellular Component	GO:0005730	nucleolus		0.009689	1	0.04486	0.2918	16	1495	RPL31,SRSF5,RPS6,POLR2E,RPS9,POLR2H,RPS14,RPS19,RPS25,ZNF593,PPID,TMEM179B,BUD23,ARL6IP4,CHCHD1,RPL18
GO: Cellular Component	GO:0032798	Swi5-Sfr1 complex		0.01124	1	0.04959	0.3226	1	2	SWI5
GO: Cellular Component	GO:0098575	lumenal side of lysosomal membrane		0.01124	1	0.04959	0.3226	1	2	CTSA
GO: Cellular Component	GO:0098560	cytoplasmic side of late endosome membrane		0.01124	1	0.04959	0.3226	1	2	LITAF
GO: Cellular Component	GO:1990630	IRE1-RACK1-PP2A complex		0.01124	1	0.04959	0.3226	1	2	RACK1
Domain	PF00227	Proteasome	Pfam	4.863e-06	0.003088	0.001544	0.01086	4	19	PSMA2,PSMA7,PSMB5,PSMB10
Domain	IPR001353	Proteasome_sua/b	InterPro	4.863e-06	0.003088	0.001544	0.01086	4	19	PSMA2,PSMA7,PSMB5,PSMB10
Domain	3.60.20.10	-	Gene3D	1.302e-05	0.008267	0.002756	0.01938	4	24	PSMA2,PSMA7,PSMB5,PSMB10
Domain	PF06374	NDUF_C2	Pfam	3.758e-05	0.02386	0.004773	0.03356	2	2	NDUFC2-KCTD14,NDUFC2
Domain	IPR009423	NADH-UbQ_OxRdtase_b14.5b_su	InterPro	3.758e-05	0.02386	0.004773	0.03356	2	2	NDUFC2-KCTD14,NDUFC2
Domain	IPR029055	Ntn_hydrolases_N	InterPro	4.804e-05	0.03051	0.005085	0.03575	4	33	PSMA2,PSMA7,PSMB5,PSMB10
Domain	IPR023332	Proteasome_suA-type	InterPro	0.001021	0.6483	0.02108	0.1483	2	8	PSMA2,PSMA7
Domain	IPR015720	TMP21-related	InterPro	0.001021	0.6483	0.02108	0.1483	2	8	TMED5,TMED4
Domain	IPR000426	Proteasome_asu_N	InterPro	0.001021	0.6483	0.02108	0.1483	2	8	PSMA2,PSMA7
Domain	PF02991	Atg8	Pfam	0.001021	0.6483	0.02108	0.1483	2	8	GABARAP,GABARAPL1
Domain	SM00948	Proteasome_A_N	SMART	0.001021	0.6483	0.02108	0.1483	2	8	PSMA2,PSMA7
Domain	PF10584	Proteasome_A_N	Pfam	0.001021	0.6483	0.02108	0.1483	2	8	PSMA2,PSMA7
Domain	PS51475	PROTEASOME_ALPHA_2	PROSITE	0.001021	0.6483	0.02108	0.1483	2	8	PSMA2,PSMA7
Domain	IPR004241	Atg8-like	InterPro	0.001021	0.6483	0.02108	0.1483	2	8	GABARAP,GABARAPL1
Domain	PS00388	PROTEASOME_ALPHA_1	PROSITE	0.001021	0.6483	0.02108	0.1483	2	8	PSMA2,PSMA7
Domain	SM01190	EMP24_GP25L	SMART	0.001307	0.8302	0.02108	0.1483	2	9	TMED5,TMED4
Domain	IPR000243	Pept_T1A_subB	InterPro	0.001628	1	0.02108	0.1483	2	10	PSMB5,PSMB10
Domain	IPR012340	NA-bd_OB-fold	InterPro	0.001782	1	0.02108	0.1483	4	84	POLR2H,TTC14,RPS23,EIF5A
Domain	IPR005824	KOW	InterPro	0.001981	1	0.02108	0.1483	2	11	RPL27,EIF5A
Domain	IPR023333	Proteasome_suB-type	InterPro	0.001981	1	0.02108	0.1483	2	11	PSMB5,PSMB10
Domain	PF00467	KOW	Pfam	0.001981	1	0.02108	0.1483	2	11	RPL27,EIF5A
Domain	PS00854	PROTEASOME_BETA_1	PROSITE	0.001981	1	0.02108	0.1483	2	11	PSMB5,PSMB10
Domain	PS51476	PROTEASOME_BETA_2	PROSITE	0.001981	1	0.02108	0.1483	2	11	PSMB5,PSMB10
Domain	IPR016050	Proteasome_bsu_CS	InterPro	0.002368	1	0.02108	0.1483	2	12	PSMB5,PSMB10
Domain	PF13405	EF-hand_6	Pfam	0.002787	1	0.02108	0.1483	2	13	MYL6,SRI
Domain	PF01105	EMP24_GP25L	Pfam	0.003722	1	0.02108	0.1483	2	15	TMED5,TMED4
Domain	IPR008991	Translation_prot_SH3-like	InterPro	0.004783	1	0.02108	0.1483	2	17	RPL27,EIF5A
Domain	IPR014722	Rib_L2_dom2	InterPro	0.005359	1	0.02108	0.1483	2	18	RPL27,EIF5A
Domain	2.30.30.30	-	Gene3D	0.005359	1	0.02108	0.1483	2	18	RPL27,EIF5A
Domain	IPR009038	GOLD_dom	InterPro	0.005966	1	0.02108	0.1483	2	19	TMED5,TMED4
Domain	PS50866	GOLD	PROSITE	0.005966	1	0.02108	0.1483	2	19	TMED5,TMED4
Domain	IPR014401	Ribosomal_S6_euk	InterPro	0.006176	1	0.02108	0.1483	1	1	RPS6
Domain	IPR000257	Uroporphyrinogen_deCOase	InterPro	0.006176	1	0.02108	0.1483	1	1	UROD
Domain	PF12862	ANAPC5	Pfam	0.006176	1	0.02108	0.1483	1	1	ANAPC5
Domain	IPR026626	NDUFA3	InterPro	0.006176	1	0.02108	0.1483	1	1	NDUFA3
Domain	IPR004977	Ribosomal_S25	InterPro	0.006176	1	0.02108	0.1483	1	1	RPS25
Domain	IPR028927	Man-6-P_rcpt	InterPro	0.006176	1	0.02108	0.1483	1	1	M6PR
Domain	SM01413	Ribosomal_S19e	SMART	0.006176	1	0.02108	0.1483	1	1	RPS19
Domain	IPR024675	eIF3g_N	InterPro	0.006176	1	0.02108	0.1483	1	1	EIF3G
Domain	IPR033144	Cathepsin_D	InterPro	0.006176	1	0.02108	0.1483	1	1	CTSD
Domain	3.90.1210.10	-	Gene3D	0.006176	1	0.02108	0.1483	1	1	NANS
Domain	PD003114	Ribosomal_L27	ProDom	0.006176	1	0.02108	0.1483	1	1	MRPL27
Domain	IPR001684	Ribosomal_L27	InterPro	0.006176	1	0.02108	0.1483	1	1	MRPL27
Domain	3.10.440.10	-	Gene3D	0.006176	1	0.02108	0.1483	1	1	RPL31
Domain	IPR001569	Ribosomal_L37e	InterPro	0.006176	1	0.02108	0.1483	1	1	RPL37
Domain	IPR020052	Ribosomal_L31e_CS	InterPro	0.006176	1	0.02108	0.1483	1	1	RPL31
Domain	IPR033124	Ser_caboxypep_his_AS	InterPro	0.006176	1	0.02108	0.1483	1	1	CTSA
Domain	PF10500	SR-25	Pfam	0.006176	1	0.02108	0.1483	1	1	ARL6IP4
Domain	IPR022238	Unchr_MeTrfase_Williams-Beuren	InterPro	0.006176	1	0.02108	0.1483	1	1	BUD23
Domain	IPR021132	Ribosomal_L18e_CS	InterPro	0.006176	1	0.02108	0.1483	1	1	RPL18
Domain	IPR001780	Ribosomal_L35A	InterPro	0.006176	1	0.02108	0.1483	1	1	RPL35A
Domain	SM01405	Ribosomal_S6e	SMART	0.006176	1	0.02108	0.1483	1	1	RPS6
Domain	IPR015707	B2Microglobulin	InterPro	0.006176	1	0.02108	0.1483	1	1	B2M
Domain	IPR000783	RNA_pol_subH/Rpb5_C	InterPro	0.006176	1	0.02108	0.1483	1	1	POLR2E
Domain	PD012268	Ribosomal_S25	ProDom	0.006176	1	0.02108	0.1483	1	1	RPS25
Domain	IPR008027	QCR9	InterPro	0.006176	1	0.02108	0.1483	1	1	UQCR10
Domain	1.20.5.260	-	Gene3D	0.006176	1	0.02108	0.1483	1	1	UQCR10
Domain	IPR013974	SAF	InterPro	0.006176	1	0.02108	0.1483	1	1	NANS
Domain	IPR026939	At2g23090-like	InterPro	0.006176	1	0.02108	0.1483	1	1	ZNF706
Domain	PF17135	Ribosomal_L18	Pfam	0.006176	1	0.02108	0.1483	1	1	RPL18
Domain	IPR026921	Alpha-actinin_1	InterPro	0.006176	1	0.02108	0.1483	1	1	ACTN1
Domain	SM00658	RPOL8c	SMART	0.006176	1	0.02108	0.1483	1	1	POLR2H
Domain	PF01907	Ribosomal_L37e	Pfam	0.006176	1	0.02108	0.1483	1	1	RPL37
Domain	PS00578	RIBOSOMAL_S6E	PROSITE	0.006176	1	0.02108	0.1483	1	1	RPS6
Domain	IPR018079	Ribosomal_S4_CS	InterPro	0.006176	1	0.02108	0.1483	1	1	RPS9
Domain	IPR008485	DUF766	InterPro	0.006176	1	0.02108	0.1483	1	1	JKAMP
Domain	PD009396	Ribosomal_L27e	ProDom	0.006176	1	0.02108	0.1483	1	1	RPL27
Domain	IPR006190	AFP_Neu5c_C	InterPro	0.006176	1	0.02108	0.1483	1	1	NANS
Domain	PF14989	CCDC32	Pfam	0.006176	1	0.02108	0.1483	1	1	CCDC32
Domain	IPR019377	NADH_UbQ_OxRdtase_su10	InterPro	0.006176	1	0.02108	0.1483	1	1	NDUFB10
Domain	SM00858	SAF	SMART	0.006176	1	0.02108	0.1483	1	1	NANS
Domain	PD003854	Ribosomal_S19e	ProDom	0.006176	1	0.02108	0.1483	1	1	RPS19
Domain	PF01323	DSBA	Pfam	0.006176	1	0.02108	0.1483	1	1	GSTK1
Domain	IPR001853	DSBA-like_thioredoxin_dom	InterPro	0.006176	1	0.02108	0.1483	1	1	GSTK1
Domain	IPR018282	Ribosomal_S6e_CS	InterPro	0.006176	1	0.02108	0.1483	1	1	RPS6
Domain	IPR001975	Ribosomal_L40e	InterPro	0.006176	1	0.02108	0.1483	1	1	UBA52
Domain	PF04719	TAFII28	Pfam	0.006176	1	0.02108	0.1483	1	1	TAF11
Domain	PD012670	Ribosomal_L35Ae	ProDom	0.006176	1	0.02108	0.1483	1	1	RPL35A
Domain	PF01208	URO-D	Pfam	0.006176	1	0.02108	0.1483	1	1	UROD
Domain	IPR029179	TOMM5	InterPro	0.006176	1	0.02108	0.1483	1	1	TOMM5
Domain	PF12589	WBS_methylT	Pfam	0.006176	1	0.02108	0.1483	1	1	BUD23
Domain	PF03997	VPS28	Pfam	0.006176	1	0.02108	0.1483	1	1	VPS28
Domain	PF03871	RNA_pol_Rpb5_N	Pfam	0.006176	1	0.02108	0.1483	1	1	POLR2E
Domain	PF03870	RNA_pol_Rpb8	Pfam	0.006176	1	0.02108	0.1483	1	1	POLR2H
Domain	PF01777	Ribosomal_L27e	Pfam	0.006176	1	0.02108	0.1483	1	1	RPL27
Domain	IPR023621	Ribosomal_L31e_dom	InterPro	0.006176	1	0.02108	0.1483	1	1	RPL31
Domain	PF10249	NDUFB10	Pfam	0.006176	1	0.02108	0.1483	1	1	NDUFB10
Domain	IPR018267	Ribosomal_L37e_CS	InterPro	0.006176	1	0.02108	0.1483	1	1	RPL37
Domain	IPR018266	Ribosomal_L35Ae_CS	InterPro	0.006176	1	0.02108	0.1483	1	1	RPL35A
Domain	IPR018262	Ribosomal_L27e_CS	InterPro	0.006176	1	0.02108	0.1483	1	1	RPL27
Domain	IPR000630	Ribosomal_S8	InterPro	0.006176	1	0.02108	0.1483	1	1	RPS15A
Domain	PF14987	NADHdh_A3	Pfam	0.006176	1	0.02108	0.1483	1	1	NDUFA3
Domain	IPR007143	VPS28	InterPro	0.006176	1	0.02108	0.1483	1	1	VPS28
Domain	IPR018279	Ribosomal_S21e_CS	InterPro	0.006176	1	0.02108	0.1483	1	1	RPS21
Domain	IPR018277	Ribosomal_S19e_CS	InterPro	0.006176	1	0.02108	0.1483	1	1	RPS19
Domain	PF07061	Swi5	Pfam	0.006176	1	0.02108	0.1483	1	1	SWI5
Domain	IPR009779	SSR3	InterPro	0.006176	1	0.02108	0.1483	1	1	SSR3
Domain	PF09243	Rsm22	Pfam	0.006176	1	0.02108	0.1483	1	1	METTL17
Domain	IPR010760	DNA-repair_Swi5	InterPro	0.006176	1	0.02108	0.1483	1	1	SWI5
Domain	PS00628	RIBOSOMAL_S19E	PROSITE	0.006176	1	0.02108	0.1483	1	1	RPS19
Domain	IPR001931	Ribosomal_S21e	InterPro	0.006176	1	0.02108	0.1483	1	1	RPS21
Domain	IPR007246	Gaa1	InterPro	0.006176	1	0.02108	0.1483	1	1	GPAA1
Domain	4.10.1050.10	-	Gene3D	0.006176	1	0.02108	0.1483	1	1	ZNF706
Domain	PF07074	TRAP-gamma	Pfam	0.006176	1	0.02108	0.1483	1	1	SSR3
Domain	PS00996	RIBOSOMAL_S21E	PROSITE	0.006176	1	0.02108	0.1483	1	1	RPS21
Domain	IPR028039	CCDC32	InterPro	0.006176	1	0.02108	0.1483	1	1	CCDC32
Domain	IPR033620	CHCHD1	InterPro	0.006176	1	0.02108	0.1483	1	1	CHCHD1
Domain	IPR026094	GPS2	InterPro	0.006176	1	0.02108	0.1483	1	1	GPS2
Domain	IPR006361	Uroporphyrinogen_deCO2ase_HemE	InterPro	0.006176	1	0.02108	0.1483	1	1	UROD
Domain	PF00410	Ribosomal_S8	Pfam	0.006176	1	0.02108	0.1483	1	1	RPS15A
Domain	IPR006013	Antifreeze_III	InterPro	0.006176	1	0.02108	0.1483	1	1	NANS
Domain	IPR033736	Cathepsin_chordata	InterPro	0.006176	1	0.02108	0.1483	1	1	CTSD
Domain	PS01077	RIBOSOMAL_L37E	PROSITE	0.006176	1	0.02108	0.1483	1	1	RPL37
Domain	IPR019532	Nucl_RNA-splicing_assoc_SR-25	InterPro	0.006176	1	0.02108	0.1483	1	1	ARL6IP4
Domain	PF03102	NeuB	Pfam	0.006176	1	0.02108	0.1483	1	1	NANS
Domain	IPR027157	NCBP2	InterPro	0.006176	1	0.02108	0.1483	1	1	NCBP2
Domain	3.40.1340.10	-	Gene3D	0.006176	1	0.02108	0.1483	1	1	POLR2E
Domain	PD006030	Ribosomal_L31e	ProDom	0.006176	1	0.02108	0.1483	1	1	RPL31
Domain	IPR016278	DUSP12	InterPro	0.006176	1	0.02108	0.1483	1	1	DUSP12
Domain	IPR005595	TRAP_alpha	InterPro	0.006176	1	0.02108	0.1483	1	1	SSR1
Domain	PF01020	Ribosomal_L40e	Pfam	0.006176	1	0.02108	0.1483	1	1	UBA52
Domain	3.90.940.20	-	Gene3D	0.006176	1	0.02108	0.1483	1	1	POLR2E
Domain	IPR017334	eIF3_g	InterPro	0.006176	1	0.02108	0.1483	1	1	EIF3G
Domain	IPR027487	Ribosomal_L48	InterPro	0.006176	1	0.02108	0.1483	1	1	MRPL48
Domain	IPR005570	RNA_pol_Rpb8	InterPro	0.006176	1	0.02108	0.1483	1	1	POLR2H
Domain	IPR005571	RNA_pol_Rpb5_N	InterPro	0.006176	1	0.02108	0.1483	1	1	POLR2E
Domain	PD005155	RNA_pol_subH/Rpb5_C	ProDom	0.006176	1	0.02108	0.1483	1	1	POLR2E
Domain	PF01247	Ribosomal_L35Ae	Pfam	0.006176	1	0.02108	0.1483	1	1	RPL35A
Domain	PS00906	UROD_1	PROSITE	0.006176	1	0.02108	0.1483	1	1	UROD
Domain	PS00907	UROD_2	PROSITE	0.006176	1	0.02108	0.1483	1	1	UROD
Domain	PF01249	Ribosomal_S21e	Pfam	0.006176	1	0.02108	0.1483	1	1	RPS21
Domain	IPR029776	TMEM179B	InterPro	0.006176	1	0.02108	0.1483	1	1	TMEM179B
Domain	IPR020608	RNA_pol_subH/Rpb5_CS	InterPro	0.006176	1	0.02108	0.1483	1	1	POLR2E
Domain	IPR020609	RpoH/RPB5	InterPro	0.006176	1	0.02108	0.1483	1	1	POLR2E
Domain	PF01016	Ribosomal_L27	Pfam	0.006176	1	0.02108	0.1483	1	1	MRPL27
Domain	IPR033916	ML_Npc2-like	InterPro	0.006176	1	0.02108	0.1483	1	1	NPC2
Domain	PS51313	VPS28_N	PROSITE	0.006176	1	0.02108	0.1483	1	1	VPS28
Domain	PS51310	VPS28_C	PROSITE	0.006176	1	0.02108	0.1483	1	1	VPS28
Domain	IPR017899	VPS28_C	InterPro	0.006176	1	0.02108	0.1483	1	1	VPS28
Domain	IPR017898	VPS28_N	InterPro	0.006176	1	0.02108	0.1483	1	1	VPS28
Domain	PF12353	eIF3g	Pfam	0.006176	1	0.02108	0.1483	1	1	EIF3G
Domain	IPR014381	DNA_RNA_pol_RPB5_euk/virus	InterPro	0.006176	1	0.02108	0.1483	1	1	POLR2E
Domain	IPR015473	Annexins_V	InterPro	0.006176	1	0.02108	0.1483	1	1	ANXA5
Domain	PF15991	G_path_suppress	Pfam	0.006176	1	0.02108	0.1483	1	1	GPS2
Domain	IPR005680	Ribosomal_S23_euk/arc	InterPro	0.006176	1	0.02108	0.1483	1	1	RPS23
Domain	IPR026000	Apc5_dom	InterPro	0.006176	1	0.02108	0.1483	1	1	ANAPC5
Domain	IPR017665	Guanylate_kinase	InterPro	0.006176	1	0.02108	0.1483	1	1	GUK1
Domain	PF03896	TRAP_alpha	Pfam	0.006176	1	0.02108	0.1483	1	1	SSR1
Domain	PF05365	UCR_UQCRX_QCR9	Pfam	0.006176	1	0.02108	0.1483	1	1	UQCR10
Domain	PS01110	RNA_POL_H_23KD	PROSITE	0.006176	1	0.02108	0.1483	1	1	POLR2E
Domain	IPR002392	AnnexinV	InterPro	0.006176	1	0.02108	0.1483	1	1	ANXA5
Domain	PF15178	TOM_sub5	Pfam	0.006176	1	0.02108	0.1483	1	1	TOMM5
Domain	SM01377	Ribosomal_L40e	SMART	0.006176	1	0.02108	0.1483	1	1	UBA52
Domain	PD006584	Ribosomal_S21e	ProDom	0.006176	1	0.02108	0.1483	1	1	RPS21
Domain	PD005132	Ribosomal_L37e	ProDom	0.006176	1	0.02108	0.1483	1	1	RPL37
Domain	IPR013132	Neu5Ac_N	InterPro	0.006176	1	0.02108	0.1483	1	1	NANS
Domain	IPR033093	ATXN2	InterPro	0.006176	1	0.02108	0.1483	1	1	ATXN2
Domain	PS01106	RIBOSOMAL_L18E	PROSITE	0.006176	1	0.02108	0.1483	1	1	RPL18
Domain	SM01380	Ribosomal_L31e	SMART	0.006176	1	0.02108	0.1483	1	1	RPL31
Domain	PS01105	RIBOSOMAL_L35AE	PROSITE	0.006176	1	0.02108	0.1483	1	1	RPL35A
Domain	PS01107	RIBOSOMAL_L27E	PROSITE	0.006176	1	0.02108	0.1483	1	1	RPL27
Domain	IPR015324	Ribosomal_Rsm22_bac-type	InterPro	0.006176	1	0.02108	0.1483	1	1	METTL17
Domain	PF03297	Ribosomal_S25	Pfam	0.006176	1	0.02108	0.1483	1	1	RPS25
Domain	IPR001377	Ribosomal_S6e	InterPro	0.006176	1	0.02108	0.1483	1	1	RPS6
Domain	SM01115	cwf21	SMART	0.006176	1	0.02108	0.1483	1	1	U2SURP
Domain	PS50844	AFP_LIKE	PROSITE	0.006176	1	0.02108	0.1483	1	1	NANS
Domain	IPR014440	HCCAis_GSTk	InterPro	0.006176	1	0.02108	0.1483	1	1	GSTK1
Domain	PF04114	Gaa1	Pfam	0.006176	1	0.02108	0.1483	1	1	GPAA1
Domain	IPR001266	Ribosomal_S19e	InterPro	0.006176	1	0.02108	0.1483	1	1	RPS19
Domain	IPR001141	Ribosomal_L27e	InterPro	0.006176	1	0.02108	0.1483	1	1	RPL27
Domain	IPR000054	Ribosomal_L31e	InterPro	0.006176	1	0.02108	0.1483	1	1	RPL31
Domain	IPR000296	Man_6_P_rcpt	InterPro	0.006176	1	0.02108	0.1483	1	1	M6PR
Domain	PF05571	DUF766	Pfam	0.006176	1	0.02108	0.1483	1	1	JKAMP
Domain	PF01092	Ribosomal_S6e	Pfam	0.006176	1	0.02108	0.1483	1	1	RPS6
Domain	PF01090	Ribosomal_S19e	Pfam	0.006176	1	0.02108	0.1483	1	1	RPS19
Domain	IPR029816	c-Fos/v-Fos	InterPro	0.006176	1	0.02108	0.1483	1	1	FOS
Domain	IPR005710	Ribosomal_S4/S9_euk/arc	InterPro	0.006176	1	0.02108	0.1483	1	1	RPS9
Domain	IPR026770	RNase_K	InterPro	0.006176	1	0.02108	0.1483	1	1	RNASEK
Domain	IPR016967	Splicing_factor_SPF45	InterPro	0.006176	1	0.02108	0.1483	1	1	RBM17
Domain	IPR006809	TAFII28	InterPro	0.006176	1	0.02108	0.1483	1	1	TAF11
Domain	PF02157	Man-6-P_recep	Pfam	0.006176	1	0.02108	0.1483	1	1	M6PR
Domain	PS00053	RIBOSOMAL_S8	PROSITE	0.006176	1	0.02108	0.1483	1	1	RPS15A
Domain	PF01191	RNA_pol_Rpb5_C	Pfam	0.006176	1	0.02108	0.1483	1	1	POLR2E
Domain	PS01144	RIBOSOMAL_L31E	PROSITE	0.006176	1	0.02108	0.1483	1	1	RPL31
Domain	IPR000039	Ribosomal_L18e	InterPro	0.006176	1	0.02108	0.1483	1	1	RPL18
Domain	PF01198	Ribosomal_L31e	Pfam	0.006176	1	0.02108	0.1483	1	1	RPL31
Domain	3.40.30.10	-	Gene3D	0.00679	1	0.02306	0.1621	4	122	MIEN1,GSTK1,P4HB,SH3BGRL3
Domain	IPR010920	LSM_dom	InterPro	0.007963	1	0.0269	0.1891	2	22	NAA38,ATXN2
Domain	IPR012336	Thioredoxin-like_fold	InterPro	0.008916	1	0.02996	0.2106	4	132	MIEN1,GSTK1,P4HB,SH3BGRL3
Domain	PF00076	RRM_1	Pfam	0.009214	1	0.0306	0.2152	5	208	SRSF5,U2SURP,NCBP2,EIF3G,RBM17
Domain	IPR000245	ATPase_proteolipid_csu	InterPro	0.01224	1	0.0306	0.2152	1	2	ATP6V0B
Domain	2.60.40.770	-	Gene3D	0.01224	1	0.0306	0.2152	1	2	NPC2
Domain	PF02936	COX4	Pfam	0.01224	1	0.0306	0.2152	1	2	COX4I1
Domain	IPR024689	Proteasome_bsu_C	InterPro	0.01224	1	0.0306	0.2152	1	2	PSMB10
Domain	IPR015717	TMED5	InterPro	0.01224	1	0.0306	0.2152	1	2	TMED5
Domain	PF08312	cwf21	Pfam	0.01224	1	0.0306	0.2152	1	2	U2SURP
Domain	IPR011331	Ribosomal_L37ae/L37e	InterPro	0.01224	1	0.0306	0.2152	1	2	RPL37
Domain	PF00838	TCTP	Pfam	0.01224	1	0.0306	0.2152	1	2	TPT1
Domain	IPR025852	SM_dom_ATX	InterPro	0.01224	1	0.0306	0.2152	1	2	ATXN2
Domain	3.30.420.80	-	Gene3D	0.01224	1	0.0306	0.2152	1	2	RPS14
Domain	PF10601	zf-LITAF-like	Pfam	0.01224	1	0.0306	0.2152	1	2	LITAF
Domain	IPR010580	ER_stress-assoc	InterPro	0.01224	1	0.0306	0.2152	1	2	SERP1
Domain	IPR000559	Formate_THF_ligase	InterPro	0.01224	1	0.0306	0.2152	1	2	MTHFD1
Domain	IPR001971	Ribosomal_S11	InterPro	0.01224	1	0.0306	0.2152	1	2	RPS14
Domain	SM00860	SMI1_KNR4	SMART	0.01224	1	0.0306	0.2152	1	2	TPGS2
Domain	PF05915	DUF872	Pfam	0.01224	1	0.0306	0.2152	1	2	TMEM134
Domain	IPR019376	Myeloid_leukemia_factor	InterPro	0.01224	1	0.0306	0.2152	1	2	MLF2
Domain	PF12465	Pr_beta_C	Pfam	0.01224	1	0.0306	0.2152	1	2	PSMB10
Domain	PF10248	Mlf1IP	Pfam	0.01224	1	0.0306	0.2152	1	2	MLF2
Domain	IPR008590	DUF872_TM	InterPro	0.01224	1	0.0306	0.2152	1	2	TMEM134
Domain	SM00714	LITAF	SMART	0.01224	1	0.0306	0.2152	1	2	LITAF
Domain	IPR000754	Ribosomal_S9	InterPro	0.01224	1	0.0306	0.2152	1	2	RPS16
Domain	IPR020574	Ribosomal_S9_CS	InterPro	0.01224	1	0.0306	0.2152	1	2	RPS16
Domain	IPR006032	Ribosomal_S12/S23	InterPro	0.01224	1	0.0306	0.2152	1	2	RPS23
Domain	PS00632	RIBOSOMAL_S4	PROSITE	0.01224	1	0.0306	0.2152	1	2	RPS9
Domain	PS00722	FTHFS_2	PROSITE	0.01224	1	0.0306	0.2152	1	2	MTHFD1
Domain	IPR018103	Translation_control_tumour_CS	InterPro	0.01224	1	0.0306	0.2152	1	2	TPT1
Domain	IPR018105	Translational_control_tumour_p	InterPro	0.01224	1	0.0306	0.2152	1	2	TPT1
Domain	PS00721	FTHFS_1	PROSITE	0.01224	1	0.0306	0.2152	1	2	MTHFD1
Domain	IPR001912	Ribosomal_S4/S9_N	InterPro	0.01224	1	0.0306	0.2152	1	2	RPS9
Domain	PF00411	Ribosomal_S11	Pfam	0.01224	1	0.0306	0.2152	1	2	RPS14
Domain	IPR018102	Ribosomal_S11_CS	InterPro	0.01224	1	0.0306	0.2152	1	2	RPS14
Domain	PF06624	RAMP4	Pfam	0.01224	1	0.0306	0.2152	1	2	SERP1
Domain	PF06741	LsmAD	Pfam	0.01224	1	0.0306	0.2152	1	2	ATXN2
Domain	IPR007533	Cyt_c_oxidase_assmbl_CtaG	InterPro	0.01224	1	0.0306	0.2152	1	2	METTL17
Domain	PF01268	FTHFS	Pfam	0.01224	1	0.0306	0.2152	1	2	MTHFD1
Domain	IPR009604	LsmAD_domain	InterPro	0.01224	1	0.0306	0.2152	1	2	ATXN2
Domain	IPR020628	Formate_THF_ligase_CS	InterPro	0.01224	1	0.0306	0.2152	1	2	MTHFD1
Domain	IPR022801	Ribosomal_S4/S9	InterPro	0.01224	1	0.0306	0.2152	1	2	RPS9
Domain	PF13460	NAD_binding_10	Pfam	0.01224	1	0.0306	0.2152	1	2	BLVRB
Domain	PF04628	Sedlin_N	Pfam	0.01224	1	0.0306	0.2152	1	2	TRAPPC2L
Domain	PF14438	SM-ATX	Pfam	0.01224	1	0.0306	0.2152	1	2	ATXN2
Domain	PF00164	Ribosom_S12_S23	Pfam	0.01224	1	0.0306	0.2152	1	2	RPS23
Domain	PF00163	Ribosomal_S4	Pfam	0.01224	1	0.0306	0.2152	1	2	RPS9
Domain	PS51797	TCTP_3	PROSITE	0.01224	1	0.0306	0.2152	1	2	TPT1
Domain	1.10.442.10	-	Gene3D	0.01224	1	0.0306	0.2152	1	2	COX4I1
Domain	IPR013170	mRNA_splic_Cwf21_dom	InterPro	0.01224	1	0.0306	0.2152	1	2	U2SURP
Domain	IPR016561	DYNLRB1/2	InterPro	0.01224	1	0.0306	0.2152	1	2	DYNLRB1
Domain	PF00380	Ribosomal_S9	Pfam	0.01224	1	0.0306	0.2152	1	2	RPS16
Domain	IPR004203	Cyt_c_oxidase_su4_fam	InterPro	0.01224	1	0.0306	0.2152	1	2	COX4I1
Domain	SM01272	LsmAD	SMART	0.01224	1	0.0306	0.2152	1	2	ATXN2
Domain	SM01390	Ribosomal_S4	SMART	0.01224	1	0.0306	0.2152	1	2	RPS9
Domain	IPR006629	LITAF	InterPro	0.01224	1	0.0306	0.2152	1	2	LITAF
Domain	IPR027310	Profilin_CS	InterPro	0.01224	1	0.0306	0.2152	1	2	PFN1
Domain	IPR013288	Cyt_c_oxidase_su4	InterPro	0.01224	1	0.0306	0.2152	1	2	COX4I1
Domain	PS01003	TCTP_2	PROSITE	0.01224	1	0.0306	0.2152	1	2	TPT1
Domain	PS01002	TCTP_1	PROSITE	0.01224	1	0.0306	0.2152	1	2	TPT1
Domain	IPR006722	Sedlin	InterPro	0.01224	1	0.0306	0.2152	1	2	TRAPPC2L
Domain	IPR005874	SUI1_euk	InterPro	0.01224	1	0.0306	0.2152	1	2	EIF1
Domain	PS00360	RIBOSOMAL_S9	PROSITE	0.01224	1	0.0306	0.2152	1	2	RPS16
Domain	IPR018958	SMI1/KNR4-like_dom	InterPro	0.01224	1	0.0306	0.2152	1	2	TPGS2
Domain	2.20.25.30	-	Gene3D	0.01224	1	0.0306	0.2152	1	2	RPL37
Domain	PS00054	RIBOSOMAL_S11	PROSITE	0.01224	1	0.0306	0.2152	1	2	RPS14
Domain	PS00055	RIBOSOMAL_S12	PROSITE	0.01224	1	0.0306	0.2152	1	2	RPS23
Domain	IPR000504	RRM_dom	InterPro	0.01308	1	0.03256	0.229	5	227	SRSF5,U2SURP,NCBP2,EIF3G,RBM17
Domain	PS50102	RRM	PROSITE	0.01377	1	0.03416	0.2402	5	230	SRSF5,U2SURP,NCBP2,EIF3G,RBM17
Domain	3.30.70.330	-	Gene3D	0.01735	1	0.03798	0.2671	5	244	SRSF5,U2SURP,NCBP2,EIF3G,RBM17
Domain	1.20.5.120	-	Gene3D	0.0183	1	0.03798	0.2671	1	3	PSME1
Domain	PS00302	IF5A_HYPUSINE	PROSITE	0.0183	1	0.03798	0.2671	1	3	EIF5A
Domain	4.10.91.10	-	Gene3D	0.0183	1	0.03798	0.2671	1	3	COX7A2
Domain	IPR004942	Roadblock/LAMTOR2_dom	InterPro	0.0183	1	0.03798	0.2671	1	3	DYNLRB1
Domain	PS00766	THF_DHG_CYH_1	PROSITE	0.0183	1	0.03798	0.2671	1	3	MTHFD1
Domain	PS00767	THF_DHG_CYH_2	PROSITE	0.0183	1	0.03798	0.2671	1	3	MTHFD1
Domain	IPR001563	Peptidase_S10	InterPro	0.0183	1	0.03798	0.2671	1	3	CTSA
Domain	IPR020189	Transl_elong_IF5A_C	InterPro	0.0183	1	0.03798	0.2671	1	3	EIF5A
Domain	PF00828	Ribosomal_L27A	Pfam	0.0183	1	0.03798	0.2671	1	3	RPL18
Domain	IPR021131	Ribosomal_L18e/L15P	InterPro	0.0183	1	0.03798	0.2671	1	3	RPL18
Domain	SM01403	Ribosomal_S10	SMART	0.0183	1	0.03798	0.2671	1	3	MRPL48
Domain	PS00560	CARBOXYPEPT_SER_HIS	PROSITE	0.0183	1	0.03798	0.2671	1	3	CTSA
Domain	IPR033466	Cornichon_conserved	InterPro	0.0183	1	0.03798	0.2671	1	3	CNIH1
Domain	IPR001884	Transl_elong_IF5A	InterPro	0.0183	1	0.03798	0.2671	1	3	EIF5A
Domain	IPR008030	NmrA-like	InterPro	0.0183	1	0.03798	0.2671	1	3	BLVRB
Domain	IPR011323	Mss4/transl-control_tumor	InterPro	0.0183	1	0.03798	0.2671	1	3	TPT1
Domain	SM00960	Robl_LC7	SMART	0.0183	1	0.03798	0.2671	1	3	DYNLRB1
Domain	IPR000741	FBA_I	InterPro	0.0183	1	0.03798	0.2671	1	3	ALDOA
Domain	PF00450	Peptidase_S10	Pfam	0.0183	1	0.03798	0.2671	1	3	CTSA
Domain	PF03966	Trm112p	Pfam	0.0183	1	0.03798	0.2671	1	3	TRMT112
Domain	PF00338	Ribosomal_S10	Pfam	0.0183	1	0.03798	0.2671	1	3	MRPL48
Domain	1.20.120.180	-	Gene3D	0.0183	1	0.03798	0.2671	1	3	PSME1
Domain	PF08390	TRAM1	Pfam	0.0183	1	0.03798	0.2671	1	3	TRAM1
Domain	2.170.150.10	-	Gene3D	0.0183	1	0.03798	0.2671	1	3	TPT1
Domain	PF02251	PA28_alpha	Pfam	0.0183	1	0.03798	0.2671	1	3	PSME1
Domain	PF02252	PA28_beta	Pfam	0.0183	1	0.03798	0.2671	1	3	PSME1
Domain	IPR018202	Ser_caboxypep_ser_AS	InterPro	0.0183	1	0.03798	0.2671	1	3	CTSA
Domain	PF01287	eIF-5a	Pfam	0.0183	1	0.03798	0.2671	1	3	EIF5A
Domain	PF04419	4F5	Pfam	0.0183	1	0.03798	0.2671	1	3	ZNF706
Domain	IPR003186	Proteasome_activ_pa28_C	InterPro	0.0183	1	0.03798	0.2671	1	3	PSME1
Domain	IPR003185	Proteasome_activ_pa28_N	InterPro	0.0183	1	0.03798	0.2671	1	3	PSME1
Domain	IPR019769	Trans_elong_IF5A_hypusine_site	InterPro	0.0183	1	0.03798	0.2671	1	3	EIF5A
Domain	IPR020867	THF_DH/CycHdrlase_CS	InterPro	0.0183	1	0.03798	0.2671	1	3	MTHFD1
Domain	IPR027486	Ribosomal_S10_dom	InterPro	0.0183	1	0.03798	0.2671	1	3	MRPL48
Domain	IPR007513	Uncharacterised_SERF	InterPro	0.0183	1	0.03798	0.2671	1	3	ZNF706
Domain	IPR005454	Profilin1/2/3_vertebrate	InterPro	0.0183	1	0.03798	0.2671	1	3	PFN1
Domain	PF00274	Glycolytic	Pfam	0.0183	1	0.03798	0.2671	1	3	ALDOA
Domain	IPR029768	Aldolase_I_AS	InterPro	0.0183	1	0.03798	0.2671	1	3	ALDOA
Domain	IPR016447	Translocation_assoc_membrane	InterPro	0.0183	1	0.03798	0.2671	1	3	TRAM1
Domain	3.30.70.600	-	Gene3D	0.0183	1	0.03798	0.2671	1	3	MRPL48
Domain	IPR005651	UPF0434/Trm112	InterPro	0.0183	1	0.03798	0.2671	1	3	TRMT112
Domain	PF05368	NmrA	Pfam	0.0183	1	0.03798	0.2671	1	3	BLVRB
Domain	PS00158	ALDOLASE_CLASS_I	PROSITE	0.0183	1	0.03798	0.2671	1	3	ALDOA
Domain	SM01376	eIF-5a	SMART	0.0183	1	0.03798	0.2671	1	3	EIF5A
Domain	PS00131	CARBOXYPEPT_SER_SER	PROSITE	0.0183	1	0.03798	0.2671	1	3	CTSA
Domain	3.10.290.10	-	Gene3D	0.0183	1	0.03798	0.2671	1	3	RPS9
Domain	PS01340	CORNICHON	PROSITE	0.0183	1	0.03798	0.2671	1	3	CNIH1
Domain	IPR013599	TRAM1	InterPro	0.0183	1	0.03798	0.2671	1	3	TRAM1
Domain	PF03259	Robl_LC7	Pfam	0.0183	1	0.03798	0.2671	1	3	DYNLRB1
Domain	IPR012677	Nucleotide-bd_a/b_plait	InterPro	0.02151	1	0.04448	0.3128	5	258	SRSF5,U2SURP,NCBP2,EIF3G,RBM17
Domain	PF00763	THF_DHG_CYH	Pfam	0.02433	1	0.04626	0.3253	1	4	MTHFD1
Domain	3.30.780.10	-	Gene3D	0.02433	1	0.04626	0.3253	1	4	EIF1
Domain	PS00414	PROFILIN	PROSITE	0.02433	1	0.04626	0.3253	1	4	PFN1
Domain	IPR000672	THF_DH/CycHdrlase	InterPro	0.02433	1	0.04626	0.3253	1	4	MTHFD1
Domain	SM00737	ML	SMART	0.02433	1	0.04626	0.3253	1	4	NPC2
Domain	PF00235	Profilin	Pfam	0.02433	1	0.04626	0.3253	1	4	PFN1
Domain	PF02882	THF_DHG_CYH_C	Pfam	0.02433	1	0.04626	0.3253	1	4	MTHFD1
Domain	PF04908	SH3BGR	Pfam	0.02433	1	0.04626	0.3253	1	4	SH3BGRL3
Domain	PS50296	SUI1	PROSITE	0.02433	1	0.04626	0.3253	1	4	EIF1
Domain	IPR003177	Cyt_c_oxidase_su7a	InterPro	0.02433	1	0.04626	0.3253	1	4	COX7A2
Domain	IPR003172	ML_dom	InterPro	0.02433	1	0.04626	0.3253	1	4	NPC2
Domain	IPR020630	THF_DH/CycHdrlase_cat_dom	InterPro	0.02433	1	0.04626	0.3253	1	4	MTHFD1
Domain	IPR020631	THF_DH/CycHdrlase_NAD-bd_dom	InterPro	0.02433	1	0.04626	0.3253	1	4	MTHFD1
Domain	IPR005455	PFN	InterPro	0.02433	1	0.04626	0.3253	1	4	PFN1
Domain	PF02221	E1_DerP2_DerF2	Pfam	0.02433	1	0.04626	0.3253	1	4	NPC2
Domain	PF03311	Cornichon	Pfam	0.02433	1	0.04626	0.3253	1	4	CNIH1
Domain	PF01253	SUI1	Pfam	0.02433	1	0.04626	0.3253	1	4	EIF1
Domain	IPR003377	Cornichon	InterPro	0.02433	1	0.04626	0.3253	1	4	CNIH1
Domain	IPR005792	Prot_disulphide_isomerase	InterPro	0.02433	1	0.04626	0.3253	1	4	P4HB
Domain	PF01479	S4	Pfam	0.02433	1	0.04626	0.3253	1	4	RPS9
Domain	PF01230	HIT	Pfam	0.02433	1	0.04626	0.3253	1	4	HINT1
Domain	SM01398	Cornichon	SMART	0.02433	1	0.04626	0.3253	1	4	CNIH1
Domain	PF05008	V-SNARE	Pfam	0.02433	1	0.04626	0.3253	1	4	VTI1B
Domain	IPR006993	Glut_rich_SH3-bd	InterPro	0.02433	1	0.04626	0.3253	1	4	SH3BGRL3
Domain	IPR007705	Vesicle_trsprt_v-SNARE_N	InterPro	0.02433	1	0.04626	0.3253	1	4	VTI1B
Domain	SM00392	PROF	SMART	0.02433	1	0.04626	0.3253	1	4	PFN1
Domain	IPR009077	Proteasome_activ_pa28	InterPro	0.02433	1	0.04626	0.3253	1	4	PSME1
Pathway	83036	Ribosome	BioSystems: KEGG	3.588e-14	4.162e-12	4.162e-12	2.221e-11	16	154	RPL27,RPL31,RPL35A,RPL37,RPS6,RPS9,MRPL27,RPS14,RPS15A,RPS16,RPS19,RPS21,RPS23,RPS25,UBA52,RPL18
Pathway	82942	Oxidative phosphorylation	BioSystems: KEGG	7.986e-06	0.0009264	0.0004632	0.002471	8	133	NDUFC2-KCTD14,ATP6V0B,COX4I1,COX7A2,NDUFA3,UQCR10,NDUFB10,NDUFC2
Pathway	83100	Huntington's disease	BioSystems: KEGG	1.675e-05	0.001943	0.0006476	0.003455	9	193	NDUFC2-KCTD14,COX4I1,POLR2E,POLR2H,COX7A2,NDUFA3,UQCR10,NDUFB10,NDUFC2
Pathway	83040	Proteasome	BioSystems: KEGG	2.295e-05	0.002663	0.0006656	0.003551	5	45	PSMA2,PSMA7,PSMB5,PSMB10,PSME1
Pathway	83098	Parkinson's disease	BioSystems: KEGG	0.0001075	0.01247	0.002493	0.0133	7	142	NDUFC2-KCTD14,COX4I1,COX7A2,NDUFA3,UQCR10,NDUFB10,NDUFC2
Pathway	862188	Non-alcoholic fatty liver disease (NAFLD)	BioSystems: KEGG	0.0001451	0.01684	0.002806	0.01497	7	149	NDUFC2-KCTD14,COX4I1,COX7A2,NDUFA3,UQCR10,NDUFB10,NDUFC2
Pathway	83097	Alzheimer's disease	BioSystems: KEGG	0.0003382	0.03924	0.00522	0.02785	7	171	NDUFC2-KCTD14,COX4I1,COX7A2,NDUFA3,UQCR10,NDUFB10,NDUFC2
Pathway	99052	Lysosome	BioSystems: KEGG	0.00036	0.04176	0.00522	0.02785	6	123	ATP6V0B,LITAF,NPC2,CTSA,CTSD,M6PR
Pubmed	28515276	Assembly of the U5 snRNP component PRPF8 is controlled by the HSP90/R2TP chaperones.	Pubmed	9.13e-28	9.002e-24	7.217e-24	7.054e-23	40	1415	VIM,RPL27,RPL31,RPL35A,MYL6,SRSF5,COX4I1,TRMT112,RPS6,ANXA5,U2SURP,PSMA7,POLR2E,RPS9,PSMB5,POLR2H,RPS14,RPS15A,RPS16,RPS19,RPS21,RPS23,RPS25,ACTN1,PSME1,SSR1,PFN1,ZNF593,ARL6IP4,RACK1,HYPK,MTHFD1,P4HB,EIF5A,PRMT1,EIF3G,ALDOA,CTSD,RPL18,HDLBP
Pubmed	29229926	Cell cycle-dependent phosphorylation regulates RECQL4 pathway choice and ubiquitination in DNA double-strand break repair.	Pubmed	1.464e-27	1.443e-23	7.217e-24	7.054e-23	39	1335	VIM,RPL27,RPL31,RPL35A,MYL6,TRMT112,RPS6,PSMA2,TMED5,PSMA7,POLR2E,RPS9,PSMB5,POLR2H,MRPL27,RPS14,RPS15A,RPS16,RPS19,RPS21,RPS23,RPS25,ACTN1,PSME1,SSR1,PFN1,NCBP2,UBA52,RACK1,MTHFD1,P4HB,EIF5A,PRMT1,EIF3G,ALDOA,ANAPC5,METTL17,RPL18,HDLBP
Pubmed	30575818	Loss of ER retention motif of AGR2 can impact mTORC signaling and promote cancer metastasis.	Pubmed	1.618e-26	1.596e-22	5.319e-23	5.198e-22	32	807	VIM,TPT1,RPL27,RPL31,RPL35A,MYL6,RPS6,PSMA2,ANXA5,PSMA7,RPS9,PSMB5,RPS14,RPS15A,COX7A2,RPS16,RPS23,RPS25,ACTN1,PSME1,PFN1,UQCR10,RACK1,MTHFD1,P4HB,NANS,EIF5A,PRMT1,ALDOA,CTSD,RPL18,HDLBP
Pubmed	31048545	WWP2 ubiquitylates RNA polymerase II for DNA-PK-dependent transcription arrest and repair at DNA breaks.	Pubmed	3.964e-26	3.908e-22	9.77e-23	9.549e-22	29	615	RPL27,RPL31,RPL35A,RPL37,MYL6,SRSF5,TRMT112,RPS6,U2SURP,POLR2E,RPS9,POLR2H,RPS14,RPS15A,RPS16,RPS19,RPS21,RPS23,RPS25,PSME1,NCBP2,RACK1,ATXN2,MTHFD1,PRMT1,EIF3G,RPL18,HDLBP,RBM17
Pubmed	29845934	The HIV-1 Tat protein recruits a ubiquitin ligase to reorganize the 7SK snRNP for transcriptional activation.	Pubmed	4.862e-24	4.794e-20	8.694e-21	8.497e-20	34	1153	VIM,RPL27,RPL31,RPL35A,MYL6,SRSF5,RPS6,PSMA2,PSMA7,RPS9,PSMB5,RPS14,RPS15A,RPS16,RPS19,RPS21,RPS23,RPS25,PFN1,ZNF593,CTSA,NCBP2,UBA52,MTHFD1,P4HB,MRPL48,EIF5A,DYNLRB1,PRMT1,CHCHD1,EIF3G,EIF1,ALDOA,RPL18
Pubmed	22863883	A high-throughput approach for measuring temporal changes in the interactome.	Pubmed	5.291e-24	5.217e-20	8.694e-21	8.497e-20	37	1455	VIM,RPL27,MYL6,SRSF5,TRMT112,RPS6,PSMA2,PSMA7,POLR2E,RPS9,PSMB5,POLR2H,RPS14,RPS15A,RPS16,RPS19,RPS21,RPS23,RPS25,ACTN1,PSME1,CTSA,PPID,MLF2,RACK1,HYPK,MTHFD1,P4HB,NANS,EIF5A,DYNLRB1,PRMT1,EIF3G,UROD,ALDOA,RPL18,HDLBP
Pubmed	21145461	Dynamics of cullin-RING ubiquitin ligase network revealed by systematic quantitative proteomics.	Pubmed	8.779e-24	8.655e-20	1.236e-20	1.208e-19	39	1696	VIM,RPL27,RPL31,RPL35A,MYL6,SRSF5,TRMT112,RPS6,PSMA2,U2SURP,PSMA7,POLR2E,RPS9,PSMB5,RPS14,RPS15A,RPS16,RPS19,RPS21,RPS23,RPS25,SSR1,PFN1,BUD23,NCBP2,RACK1,ATXN2,MTHFD1,P4HB,EIF5A,DYNLRB1,PRMT1,EIF3G,ALDOA,CTSD,ANAPC5,RPL18,HDLBP,RBM17
Pubmed	25437307	LINKIN, a new transmembrane protein necessary for cell adhesion.	Pubmed	1.319e-23	1.301e-19	1.626e-20	1.589e-19	25	480	RPL27,RPL31,RPL35A,SRSF5,TRMT112,RPS6,POLR2E,RPS9,RPS14,RPS15A,COX7A2,RPS16,RPS19,RPS21,RPS23,RPS25,NDUFB10,RACK1,MTHFD1,P4HB,DYNLRB1,PRMT1,EIF3G,RPL18,HDLBP
Pubmed	23376485	Proteomic analysis of podocyte exosome-enriched fraction from normal human urine.	Pubmed	2.386e-23	2.352e-19	2.613e-20	2.554e-19	39	1744	RPL27,RPL31,HINT1,MYL6,COX4I1,TRMT112,PSMA2,ANXA5,B2M,PSMA7,RPS9,PSMB5,SRI,RPS14,RPS15A,COX7A2,MIEN1,RPS19,NPC2,RPS25,PSME1,PFN1,CTSA,UQCR10,CHMP2A,NDUFB10,TMED4,BLVRB,UBA52,SERPINA1,RACK1,GSTK1,MTHFD1,NANS,EIF5A,VPS28,ALDOA,CTSD,SH3BGRL3
Pubmed	31059266	Identification of a USP9X Substrate NFX1-123 by SILAC-Based Quantitative Proteomics.	Pubmed	3.945e-23	3.889e-19	3.889e-20	3.801e-19	23	384	RPL27,RPL31,RPL35A,RPS6,ANXA5,PSMA7,RPS9,PSMB5,MRPL27,RPS14,RPS15A,RPS16,RPS19,RPS23,RPS25,RACK1,MTHFD1,MRPL48,PRMT1,EIF3G,ALDOA,RPL18,HDLBP
Pubmed	8722009	Structure and evolution of mammalian ribosomal proteins.	Pubmed	4.674e-23	4.608e-19	4.19e-20	4.095e-19	15	80	RPL27,RPL31,RPL35A,RPL37,RPS6,RPS9,RPS14,RPS15A,RPS16,RPS19,RPS21,RPS23,RPS25,UBA52,RPL18
Pubmed	27025967	Prohibitin 1 regulates tumor cell apoptosis via the interaction with X-linked inhibitor of apoptosis protein.	Pubmed	7.014e-23	6.915e-19	5.762e-20	5.632e-19	28	725	RPL27,RPL31,RPL35A,SRSF5,TRMT112,RPS6,PSMA7,POLR2E,RPS9,POLR2H,RPS14,RPS15A,RPS16,RPS19,RPS23,RPS25,SSR1,SSR3,NCBP2,RACK1,ATXN2,MTHFD1,P4HB,TRAM1,EIF5A,DYNLRB1,PRMT1,RPL18
Pubmed	21319273	An important role for CDK2 in G1 to S checkpoint activation and DNA damage response in human embryonic stem cells.	Pubmed	8.41e-23	8.292e-19	6.378e-20	6.234e-19	23	397	VIM,TPT1,RPL27,RPL31,MYL6,ANXA5,RPS9,RPS14,RPS15A,RPS16,RPS19,RPS21,RPS23,ACTN1,PFN1,RACK1,MTHFD1,P4HB,PRMT1,ALDOA,RPL18,HDLBP,RBM17
Pubmed	15189156	The molecular mechanics of eukaryotic translation.	Pubmed	1.822e-22	1.796e-18	1.283e-19	1.254e-18	15	87	RPL27,RPL31,RPL35A,RPL37,RPS6,RPS9,RPS14,RPS15A,RPS16,RPS19,RPS21,RPS23,RPS25,UBA52,RPL18
Pubmed	9582194	A map of 75 human ribosomal protein genes.	Pubmed	2.616e-22	2.579e-18	1.72e-19	1.681e-18	14	67	RPL31,RPL35A,RPL37,RPS6,RPS9,RPS14,RPS15A,RPS16,RPS19,RPS21,RPS23,RPS25,UBA52,RPL18
Pubmed	27684187	Genetic and Proteomic Interrogation of Lower Confidence Candidate Genes Reveals Signaling Networks in ?-Catenin-Active Cancers.	Pubmed	7.202e-22	7.1e-18	4.438e-19	4.337e-18	33	1247	VIM,RPL27,RPL31,RPL35A,MYL6,SRSF5,RPS6,PSMA2,ANXA5,U2SURP,GPS2,POLR2E,RPS9,PSMB5,POLR2H,RPS14,RPS15A,RPS16,RPS19,RPS21,RPS23,RPS25,PPID,ARL6IP4,UBA52,RACK1,GSTK1,MTHFD1,P4HB,ALDOA,RPL18,HDLBP,RBM17
Pubmed	24457600	The central role of EED in the orchestration of polycomb group complexes.	Pubmed	1.37e-21	1.35e-17	7.944e-19	7.764e-18	37	1713	VIM,TPT1,RPL27,RPL31,RPL35A,MYL6,SRSF5,AGPAT5,RPS6,ANXA5,POLR2E,RPS9,PSMB5,POLR2H,RPS14,RPS15A,RPS16,RPS19,RPS23,RPS25,ACTN1,SSR3,PFN1,UQCR10,CHMP2A,NCBP2,RACK1,ATXN2,MTHFD1,P4HB,MRPL48,EIF5A,PRMT1,EIF3G,ALDOA,RPL18,HDLBP
Pubmed	25147182	Quantitative Lys-?-Gly-Gly (diGly) proteomics coupled with inducible RNAi reveals ubiquitin-mediated proteolysis of DNA damage-inducible transcript 4 (DDIT4) by the E3 ligase HUWE1.	Pubmed	1.548e-21	1.526e-17	8.477e-19	8.285e-18	22	392	RPL27,SRSF5,PSMA2,ANXA5,PSMA7,RPS9,PSMB5,RPS14,RPS15A,RPS16,RPS19,RPS23,RPS25,PSME1,SSR1,RACK1,MTHFD1,EIF5A,PRMT1,ALDOA,CTSD,RPL18
Pubmed	30463901	BAP1 regulation of the key adaptor protein NCoR1 is critical for ?-globin gene repression.	Pubmed	3.913e-21	3.858e-17	2.031e-18	1.985e-17	33	1318	VIM,RPL27,RPL31,RPL35A,RPL37,MYL6,AGPAT5,TRMT112,RPS6,U2SURP,TMED5,POLR2E,RPS9,POLR2H,RPS14,RPS15A,RPS16,RPS23,RPS25,SSR3,PFN1,UQCR10,ARL6IP4,NCBP2,BLVRB,MLF2,RACK1,GSTK1,MTHFD1,EIF5A,PRMT1,EIF3G,RPL18
Pubmed	7821789	Construction of a human full-length cDNA bank.	Pubmed	5.747e-21	5.666e-17	2.833e-18	2.769e-17	15	108	TPT1,RPL27,RPL31,RPL35A,RPS14,RPS16,RPS19,RPS21,RPS23,RPS25,PFN1,UBA52,RACK1,ALDOA,RPL18
Pubmed	19738201	Proteomic analysis of integrin-associated complexes identifies RCC2 as a dual regulator of Rac1 and Arf6.	Pubmed	9.837e-21	9.698e-17	4.618e-18	4.514e-17	26	707	VIM,RPL31,MYL6,RPS6,PSMA2,PSMA7,RPS9,PSMB5,SRI,RPS14,RPS15A,RPS16,RPS19,RPS21,RPS23,RPS25,PFN1,PPID,RACK1,GSTK1,MTHFD1,CPNE1,PRMT1,VPS28,ALDOA,RPL18
Pubmed	31180492	Proteomic characterization of chromosomal common fragile site (CFS)-associated proteins uncovers ATRX as a regulator of CFS stability.	Pubmed	2.2e-20	2.169e-16	9.86e-18	9.636e-17	25	652	VIM,TPT1,RPL27,RPL31,RPL35A,MYL6,COX4I1,POLR2E,RPS9,POLR2H,RPS14,RPS15A,RPS16,RPS19,RPS23,RPS25,SSR1,SSR3,PFN1,SERPINA1,RACK1,P4HB,ALDOA,CTSD,RPL18
Pubmed	21529712	Ribosome-mediated specificity in Hox mRNA translation and vertebrate tissue patterning.	Pubmed	3.161e-20	3.116e-16	1.355e-17	1.324e-16	14	92	RPL27,RPL31,RPL35A,RPL37,RPS6,RPS9,RPS14,RPS15A,RPS16,RPS19,RPS21,RPS23,RPS25,RPL18
Pubmed	29802200	RNA-binding proteins with basic-acidic dipeptide (BAD) domains self-assemble and aggregate in Alzheimer's disease.	Pubmed	1.854e-19	1.828e-15	7.617e-17	7.444e-16	25	713	RPL27,RPL31,RPL35A,RPL37,MYL6,SRSF5,RPS6,U2SURP,RPS9,RPS14,RPS15A,RPS16,RPS19,RPS21,RPS23,RPS25,ARL6IP4,NCBP2,RACK1,ATXN2,MRPL48,METTL17,RPL18,HDLBP,RBM17
Pubmed	20458337	MHC class II-associated proteins in B-cell exosomes and potential functional implications for exosome biogenesis.	Pubmed	2.288e-19	2.255e-15	9.021e-17	8.817e-16	23	565	VIM,RPL27,RPL31,RPL35A,HINT1,MYL6,PSMA2,ANXA5,PSMA7,RPS9,SRI,RPS14,RPS15A,RPS16,RPS19,RPS25,PSME1,PFN1,CHMP2A,MTHFD1,CPNE1,VPS28,ALDOA
Pubmed	29467282	Proteomic profiling of VCP substrates links VCP to K6-linked ubiquitylation and c-Myc function.	Pubmed	9.608e-19	9.473e-15	3.643e-16	3.561e-15	31	1353	VIM,RPL27,RPL31,RPL35A,RPS6,PSMA2,ANXA5,U2SURP,PSMA7,POLR2E,RPS9,PSMB5,POLR2H,RPS14,RPS15A,RPS16,RPS19,RPS23,RPS25,ACTN1,PFN1,BUD23,RACK1,MTHFD1,P4HB,NANS,PRMT1,ALDOA,CTSD,RPL18,HDLBP
Pubmed	27591049	SPATA2 Links CYLD to LUBAC, Activates CYLD, and Controls LUBAC Signaling.	Pubmed	3.045e-18	3.002e-14	1.112e-15	1.087e-14	22	559	VIM,RPL27,RPL31,RPL35A,SRSF5,RPS6,U2SURP,PSMA7,RPS9,PSMB5,RPS14,RPS15A,RPS16,RPS19,RPS21,RPS23,RPS25,RACK1,PRMT1,EIF3G,RPL18,RBM17
Pubmed	22681889	The mRNA-bound proteome and its global occupancy profile on protein-coding transcripts.	Pubmed	3.447e-18	3.399e-14	1.203e-15	1.176e-14	25	807	RPL27,RPL35A,SRSF5,U2SURP,MRPL27,RPS14,RPS15A,RPS16,RPS19,RPS23,RPS25,PFN1,BUD23,ARL6IP4,NCBP2,RACK1,ATXN2,P4HB,EIF5A,PRMT1,CHCHD1,EIF3G,EIF1,ALDOA,HDLBP
Pubmed	27976729	Interactomic analysis of REST/NRSF and implications of its functional links with the transcription suppressor TRIM28 during neuronal differentiation.	Pubmed	3.539e-18	3.489e-14	1.203e-15	1.176e-14	16	205	RPL27,RPL31,RPL35A,SRSF5,RPS6,POLR2E,RPS9,RPS14,RPS15A,RPS16,RPS19,RPS23,RPS25,PSME1,PPID,RPL18
Pubmed	26831064	CHK2-BRCA1 tumor-suppressor axis restrains oncogenic Aurora-A kinase to ensure proper mitotic microtubule assembly.	Pubmed	4.032e-18	3.975e-14	1.325e-15	1.295e-14	21	494	RPL27,RPL31,RPS6,ANXA5,PSMA7,RPS9,PSMB5,RPS14,RPS15A,RPS16,RPS19,RPS23,RPS25,PFN1,RACK1,MTHFD1,P4HB,PRMT1,EIF3G,ALDOA,RPL18
Pubmed	25963833	Quantitative Proteomics Reveals Dynamic Interactions of the Minichromosome Maintenance Complex (MCM) in the Cellular Response to Etoposide Induced DNA Damage.	Pubmed	9.844e-18	9.705e-14	3.131e-15	3.06e-14	25	844	VIM,RPL27,RPL31,RPL35A,MYL6,PSMA7,RPS9,PSMB5,RPS14,RPS15A,RPS16,RPS19,RPS23,RPS25,ACTN1,PSME1,PFN1,UBA52,RACK1,MTHFD1,P4HB,EIF5A,PRMT1,ALDOA,RPL18
Pubmed	19946888	Defining the membrane proteome of NK cells.	Pubmed	1.932e-17	1.904e-13	5.951e-15	5.816e-14	28	1168	RPL27,RPL31,RPL35A,MYL6,GPAA1,DOCK8,COX4I1,RPS6,ANXA5,B2M,RPS9,RPS14,RPS15A,RPS16,RPS19,RPS23,PFN1,CTSA,CHMP2A,MLF2,GSTK1,ATXN2,MTHFD1,EIF5A,DYNLRB1,ALDOA,M6PR,RPL18
Pubmed	30948266	Gain of Additional BIRC3 Protein Functions through 3'-UTR-Mediated Protein Complex Formation.	Pubmed	3.865e-17	3.81e-13	1.155e-14	1.128e-13	30	1425	VIM,RPL27,RPL31,RPL35A,MYL6,SRSF5,COX4I1,RPS6,ANXA5,U2SURP,PSMA7,RPS9,PSMB5,RPS14,RPS15A,RPS16,RPS19,RPS23,RPS25,SSR1,PFN1,RACK1,MTHFD1,P4HB,EIF5A,PRMT1,ALDOA,CTSD,RPL18,HDLBP
Pubmed	29228324	USP9X controls translation efficiency via deubiquitination of eukaryotic translation initiation factor 4A1.	Pubmed	4.405e-17	4.343e-13	1.277e-14	1.248e-13	12	85	RPL31,RPS6,RPS9,RPS14,RPS15A,RPS16,RPS19,RPS23,RPS25,PRMT1,EIF3G,RPL18
Pubmed	26618866	?F508 CFTR interactome remodelling promotes rescue of cystic fibrosis.	Pubmed	5.179e-17	5.106e-13	1.459e-14	1.426e-13	22	640	VIM,RPL35A,MYL6,PSMA2,ANXA5,B2M,PSMA7,POLR2E,PSMB5,ACTN1,SSR1,PFN1,ARL6IP4,NCBP2,SERPINA1,RACK1,MTHFD1,P4HB,EIF5A,CPNE1,ALDOA,CTSD
Pubmed	23463506	The intracellular interactome of tetraspanin-enriched microdomains reveals their function as sorting machineries toward exosomes.	Pubmed	1.825e-16	1.799e-12	4.998e-14	4.885e-13	15	212	RPL27,RPL31,RPL35A,RPS6,RPS9,RPS14,RPS16,RPS19,RPS23,RPS25,ACTN1,RACK1,MTHFD1,EIF3G,RPL18
Pubmed	25959826	Quantitative interaction proteomics of neurodegenerative disease proteins.	Pubmed	2.071e-16	2.042e-12	5.518e-14	5.393e-13	17	321	VIM,PSMA2,PSMA7,PSMB5,POLR2H,RPS25,SSR1,SSR3,PFN1,CTSA,MLF2,MTHFD1,P4HB,EIF5A,VPS28,EIF3G,ALDOA
Pubmed	15883184	Mass spectrometric analysis of the human 40S ribosomal subunit: native and HCV IRES-bound complexes.	Pubmed	3.439e-16	3.39e-12	8.922e-14	8.72e-13	9	31	RPS6,RPS9,RPS14,RPS15A,RPS16,RPS19,RPS21,RPS23,RPS25
Pubmed	16169070	A human protein-protein interaction network: a resource for annotating the proteome.	Pubmed	3.686e-16	3.634e-12	9.319e-14	9.108e-13	31	1675	DUSP12,VIM,RPL35A,MYL6,GPAA1,SRSF5,LITAF,RPS6,ANXA5,B2M,UBE2C,GPS2,POLR2E,SRI,PSMB10,GABARAP,RPS21,RPS25,PSME1,SSR1,PFN1,ZNF593,PPID,RACK1,ATXN2,P4HB,PRMT1,VPS28,EIF1,ANAPC5,VTI1B
Pubmed	11875025	The human ribosomal protein genes: sequencing and comparative analysis of 73 genes.	Pubmed	7.288e-16	7.185e-12	1.796e-13	1.756e-12	10	52	RPL27,RPL31,RPL35A,RPL37,RPS9,RPS16,RPS21,RPS25,UBA52,RPL18
Pubmed	27609421	TNIP2 is a Hub Protein in the NF-?B Network with Both Protein and RNA Mediated Interactions.	Pubmed	8.525e-16	8.404e-12	2.05e-13	2.003e-12	24	922	RPL31,RPL35A,HINT1,SRSF5,AGPAT5,PSMA7,POLR2H,RPS14,COX7A2,RPS19,RPS25,SSR1,PFN1,NCBP2,RACK1,ATXN2,MTHFD1,P4HB,ZNF706,EIF5A,DYNLRB1,PRMT1,VPS28,EIF1
Pubmed	12588972	Transcript-selective translational silencing by gamma interferon is directed by a novel structural element in the ceruloplasmin mRNA 3' untranslated region.	Pubmed	8.96e-16	8.834e-12	2.103e-13	2.056e-12	10	53	RPS6,RPS9,RPS14,RPS15A,RPS16,RPS19,RPS21,RPS23,RPS25,EIF3G
Pubmed	29721183	Delineating the HMGB1 and HMGB2 interactome in prostate and ovary epithelial cells and its relationship with cancer.	Pubmed	9.461e-16	9.327e-12	2.169e-13	2.12e-12	14	188	RPL27,RPL31,SRSF5,RPS6,RPS9,RPS14,RPS15A,RPS16,MIEN1,RPS19,RPS25,EIF1,RPL18,HDLBP
Pubmed	30344098	Ubiquitin-Independent Disassembly by a p97 AAA-ATPase Complex Drives PP1 Holoenzyme Formation.	Pubmed	1.448e-15	1.427e-11	3.244e-13	3.171e-12	17	361	VIM,RPL27,RPL31,MYL6,SRSF5,RPS6,POLR2E,RPS9,RPS14,RPS15A,RPS19,RPS21,RPS23,RPS25,RACK1,RPL18,RBM17
Pubmed	8706699	Characterization of the human small-ribosomal-subunit proteins by N-terminal and internal sequencing, and mass spectrometry.	Pubmed	1.585e-15	1.563e-11	3.474e-13	3.395e-12	9	36	RPS6,RPS9,RPS14,RPS15A,RPS16,RPS19,RPS21,RPS23,RPS25
Pubmed	17353931	Large-scale mapping of human protein-protein interactions by mass spectrometry.	Pubmed	1.954e-15	1.927e-11	4.189e-13	4.094e-12	27	1284	TPT1,RPL31,RPL35A,RPL37,MYL6,COX4I1,TRMT112,PSMA2,PSMA7,GPS2,RPS9,PSMB5,POLR2H,RPS14,GABARAP,RPS16,RPS19,SSR3,CTSA,MLF2,GSTK1,ATXN2,MTHFD1,P4HB,PRMT1,EIF3G,HDLBP
Pubmed	28927264	Comparative Interactomes of VRK1 and VRK3 with Their Distinct Roles in the Cell Cycle of Liver Cancer.	Pubmed	3.175e-15	3.13e-11	6.636e-13	6.485e-12	14	205	VIM,RPL27,RPL31,RPL35A,RPS6,RPS9,RPS14,RPS15A,RPS16,RPS19,RPS23,RPS25,ATXN2,RPL18
Pubmed	28378742	Fancd2 in vivo interaction network reveals a non-canonical role in mitochondrial function.	Pubmed	3.231e-15	3.185e-11	6.636e-13	6.485e-12	29	1554	VIM,RPL27,RPL35A,HINT1,MYL6,SRSF5,RPS6,B2M,PSMA7,RPS9,MRPL27,RPS14,RPS15A,PSMB10,RPS16,RPS19,RPS23,RPS25,ACTN1,SSR1,SSR3,PFN1,UBA52,RACK1,MTHFD1,P4HB,PRMT1,ALDOA,RPL18
Pubmed	17361185	14-3-3sigma controls mitotic translation to facilitate cytokinesis.	Pubmed	3.332e-15	3.285e-11	6.704e-13	6.552e-12	11	87	VIM,RPS6,RPS9,RPS15A,RPS16,RPS19,RPS21,RPS25,RACK1,EIF3G,RPL18
Pubmed	11042152	Cloning and functional analysis of cDNAs with open reading frames for 300 previously undefined genes expressed in CD34+ hematopoietic stem/progenitor cells.	Pubmed	3.54e-15	3.49e-11	6.98e-13	6.822e-12	16	317	TRMT112,RNF181,PSMA7,MRPL27,JKAMP,GABARAP,NDUFA3,UQCR10,NDUFB10,NDUFC2,GSTK1,HYPK,ZNF706,CNIH1,DYNLRB1,TRAPPC2L
Pubmed	23398456	The P-body component USP52/PAN2 is a novel regulator of HIF1A mRNA stability.	Pubmed	6.021e-15	5.937e-11	1.164e-12	1.138e-11	16	328	VIM,RPL27,RPL31,RPL35A,RPL37,MYL6,RPS6,RPS9,RPS14,RPS15A,RPS16,RPS19,RPS23,RPS25,EIF3G,RPL18
Pubmed	30713523	Plasticity in the Glucagon Interactome Reveals Novel Proteins That Regulate Glucagon Secretion in ?-TC1-6 Cells.	Pubmed	6.162e-15	6.075e-11	1.168e-12	1.142e-11	14	215	VIM,HINT1,SRSF5,ANXA5,RPS14,RPS15A,RPS25,PFN1,UBA52,MTHFD1,P4HB,EIF5A,ALDOA,RPL18
Pubmed	22623428	Proteomic analysis of ?4?1 integrin adhesion complexes reveals ?-subunit-dependent protein recruitment.	Pubmed	1.515e-14	1.493e-10	2.817e-12	2.754e-11	18	491	VIM,MYL6,RPS6,PSMA7,RPS9,SRI,RPS14,RPS15A,RPS16,RPS19,RPS21,RPS25,PFN1,CHMP2A,UBA52,GSTK1,ALDOA,RPL18
Pubmed	31501420	CCT3 acts upstream of YAP and TFCP2 as a potential target and tumour biomarker in liver cancer.	Pubmed	1.709e-14	1.685e-10	3.119e-12	3.049e-11	15	288	VIM,RPL27,RPL31,MYL6,ANXA5,RPS9,RPS14,RPS15A,RPS16,RPS19,RPS23,RPS25,ACTN1,ALDOA,RPL18
Pubmed	30804502	H4K20me0 recognition by BRCA1-BARD1 directs homologous recombination to sister chromatids.	Pubmed	2.027e-14	1.999e-10	3.634e-12	3.552e-11	26	1294	VIM,RPL27,RPL31,C17orf49,RPL35A,MYL6,SRSF5,TRMT112,FOS,RPS6,U2SURP,GPS2,POLR2E,POLR2H,RPS14,RPS19,RPS23,RPS25,SSR3,NDUFB10,ARL6IP4,NCBP2,TRAM1,ANAPC5,RPL18,RBM17
Pubmed	23246001	SGTA recognizes a noncanonical ubiquitin-like domain in the Bag6-Ubl4A-Trc35 complex to promote endoplasmic reticulum-associated degradation.	Pubmed	2.666e-14	2.628e-10	4.693e-12	4.587e-11	14	239	RPL27,RPL31,RPS6,RPS9,RPS14,RPS15A,RPS16,RPS19,RPS21,RPS25,UBA52,RACK1,P4HB,RPL18
Pubmed	29128334	A Map of Human Mitochondrial Protein Interactions Linked to Neurodegeneration Reveals New Mechanisms of Redox Homeostasis and NF-?B Signaling.	Pubmed	3.985e-14	3.929e-10	6.893e-12	6.737e-11	21	786	RPL27,RPL35A,HINT1,COX4I1,PSMA2,ANXA5,POLR2E,POLR2H,COX7A2,ACTN1,PFN1,CHMP2A,TMED4,GSTK1,MTHFD1,P4HB,EIF5A,PRMT1,EIF3G,ALDOA,HDLBP
Pubmed	23824909	Bcl2-associated athanogene 3 interactome analysis reveals a new role in modulating proteasome activity.	Pubmed	4.586e-14	4.521e-10	7.795e-12	7.619e-11	16	374	VIM,TPT1,LITAF,PSMA2,ANXA5,PSMA7,UBE2C,PSMB5,POLR2H,PSME1,CTSA,P4HB,NANS,CPNE1,UROD,TRAPPC2L
Pubmed	23665500	Phosphoinositide-specific phospholipase C ? 1b (PI-PLC?1b) interactome: affinity purification-mass spectrometry analysis of PI-PLC?1b with nuclear protein.	Pubmed	5.736e-14	5.655e-10	9.585e-12	9.368e-11	12	152	TPT1,RPL27,RPL31,ANXA5,U2SURP,RPS15A,RPS23,PPID,EIF5A,EIF3G,ALDOA,HDLBP
Pubmed	31300519	PINK1 Content in Mitochondria is Regulated by ER-Associated Degradation.	Pubmed	1.356e-13	1.337e-09	2.229e-11	2.178e-10	17	477	VIM,RPL27,RPS6,U2SURP,PSMA7,RPS9,PSMB5,RPS14,RPS15A,RPS16,PFN1,RACK1,MTHFD1,ALDOA,CTSD,RPL18,HDLBP
Pubmed	31536960	Rewiring of the Human Mitochondrial Interactome during Neuronal Reprogramming Reveals Regulators of the Respirasome and Neurogenesis.	Pubmed	2.152e-13	2.122e-09	3.478e-11	3.399e-10	21	858	TPT1,HINT1,COX4I1,ANXA5,SRI,COX7A2,ACTN1,NDUFA3,SSR1,TOMM5,NDUFB10,NDUFC2,GSTK1,MTHFD1,P4HB,GUK1,ALDOA,CTSD,M6PR,SH3BGRL3,HDLBP
Pubmed	30459231	Interactome mapping defines BRG1, a component of the SWI/SNF chromatin remodeling complex, as a new partner of the transcriptional regulator CTCF.	Pubmed	2.391e-13	2.357e-09	3.802e-11	3.716e-10	10	90	RPL27,RPL31,RPL35A,MYL6,RPS9,RPS14,RPS15A,RPS16,RPS23,RACK1
Pubmed	16341674	Transcriptome analysis of human gastric cancer.	Pubmed	2.88e-13	2.839e-09	4.507e-11	4.404e-10	20	770	AGPAT5,COX4I1,UBE2C,SRI,MRPL27,PSMB10,RPS21,TPGS2,RNASEK,NAA38,PFN1,BUD23,SERPINA1,GUK1,MRPL48,CPNE1,DYNLRB1,CHCHD1,CTSD,RPL18
Pubmed	28977666	CHD3 and CHD4 form distinct NuRD complexes with different yet overlapping functionality.	Pubmed	5.185e-13	5.112e-09	7.987e-11	7.806e-10	18	605	VIM,RPL27,RPL31,MYL6,SRSF5,RPS6,U2SURP,RPS9,RPS14,RPS15A,RPS16,RPS19,RPS23,RPS25,RACK1,EIF3G,RPL18,RBM17
Pubmed	21900206	A directed protein interaction network for investigating intracellular signal transduction.	Pubmed	5.404e-13	5.328e-09	8.196e-11	8.011e-10	23	1123	DUSP12,VIM,TPT1,RPL35A,SRSF5,FOS,PSMA2,PSMA7,POLR2E,RPS15A,PSMB10,PSME1,SSR1,ZNF593,PPID,UBA52,RACK1,PRMT1,EIF3G,UROD,EIF1,ANAPC5,METTL17
Pubmed	27049334	Nuclear Functions of Nucleolin through Global Proteomics and Interactomic Approaches.	Pubmed	1.037e-12	1.023e-08	1.55e-10	1.514e-09	11	145	RPL27,RPL31,RPL35A,RPS6,U2SURP,RPS9,RPS14,RPS16,RPS23,RPS25,RPL18
Pubmed	24625528	Interactome analysis of AMP-activated protein kinase (AMPK)-?1 and -?1 in INS-1 pancreatic beta-cells by affinity purification-mass spectrometry.	Pubmed	1.16e-12	1.144e-08	1.707e-10	1.668e-09	10	105	VIM,RPL27,RPL31,MYL6,RPS9,RPS14,RPS16,RPS25,ACTN1,RACK1
Pubmed	31253590	ARIH2 Is a Vif-Dependent Regulator of CUL5-Mediated APOBEC3G Degradation in HIV Infection.	Pubmed	2.749e-12	2.71e-08	3.985e-10	3.895e-09	14	336	RPL27,RPL35A,SRSF5,RPS6,POLR2E,RPS14,RPS15A,RPS16,RPS19,RPS21,RPS23,RPS25,ARL6IP4,RPL18
Pubmed	21832049	Interactions of pathological hallmark proteins: tubulin polymerization promoting protein/p25, beta-amyloid, and alpha-synuclein.	Pubmed	2.89e-12	2.849e-08	4.129e-10	4.035e-09	28	1891	DUSP12,VIM,TPT1,RPL31,RPL37,COX4I1,ANXA5,PSMA7,RPS9,MRPL27,RPS14,RPS16,RPS19,RPS21,RPS25,PSME1,SERP1,TOMM5,PPID,HYPK,TRAM1,ZNF706,MRPL48,EIF3G,EIF1,TAF11,TRAPPC2L,SH3BGRL3
Pubmed	28581483	Blocking an N-terminal acetylation-dependent protein interaction inhibits an E3 ligase.	Pubmed	3.246e-12	3.2e-08	4.572e-10	4.468e-09	16	495	VIM,MYL6,PSMA2,PSMA7,POLR2E,RPS9,PSMB5,RPS14,RPS21,PFN1,RACK1,P4HB,EIF5A,PRMT1,EIF3G,ALDOA
Pubmed	30209976	PTPN14 regulates Roquin2 stability by tyrosine dephosphorylation.	Pubmed	3.451e-12	3.402e-08	4.792e-10	4.684e-09	18	678	RPL27,RPL31,RPS6,U2SURP,MRPL27,RPS14,RPS15A,RPS16,RPS19,RPS21,RPS23,RPS25,ZNF593,NCBP2,RACK1,ATXN2,EIF3G,RPL18
Pubmed	30455355	Physiological and pathophysiological characteristics of ataxin-3 isoforms.	Pubmed	4.648e-12	4.583e-08	6.365e-10	6.221e-09	13	281	VIM,RPS6,RPS9,PSMB5,RPS14,RPS15A,RPS16,RPS19,ACTN1,PFN1,RACK1,PRMT1,ALDOA
Pubmed	21423176	Analysis of the myosin-II-responsive focal adhesion proteome reveals a role for ?-Pix in negative regulation of focal adhesion maturation.	Pubmed	5.551e-12	5.473e-08	7.497e-10	7.327e-09	13	285	VIM,RPL27,RPL31,ANXA5,B2M,RPS9,RPS14,RPS16,RPS19,ACTN1,PFN1,P4HB,RPL18
Pubmed	23184937	Deubiquitinase FAM/USP9X interacts with the E3 ubiquitin ligase SMURF1 protein and protects it from ligase activity-dependent self-degradation.	Pubmed	6.74e-12	6.645e-08	8.98e-10	8.776e-09	11	172	VIM,RPL31,RPS6,RPS9,RPS14,RPS15A,RPS16,RPS19,RPS25,PRMT1,RBM17
Pubmed	23979707	SILAC-based proteomics of human primary endothelial cell morphogenesis unveils tumor angiogenic markers.	Pubmed	7.179e-12	7.078e-08	9.438e-10	9.224e-09	11	173	VIM,RPL27,RPL31,RPL35A,MYL6,RPS14,RPS15A,RPS16,RPS19,RPS25,P4HB
Pubmed	15029244	Mammalian Cdh1/Fzr mediates its own degradation.	Pubmed	1.225e-11	1.207e-07	1.589e-09	1.553e-08	8	59	PSMA2,PSMA7,UBE2C,PSMB5,PSMB10,PSME1,UBA52,ANAPC5
Pubmed	30595499	Lysosomal Signaling Licenses Embryonic Stem Cell Differentiation via Inactivation of Tfe3.	Pubmed	1.298e-11	1.279e-07	1.661e-09	1.624e-08	13	305	VIM,TPT1,RPL35A,RPS6,RPS14,RPS16,RPS19,PFN1,PPID,RACK1,EIF5A,ALDOA,RPL18
Pubmed	23533145	In-depth proteomic analyses of exosomes isolated from expressed prostatic secretions in urine.	Pubmed	1.383e-11	1.364e-07	1.749e-09	1.709e-08	21	1070	TPT1,MYL6,PSMA2,ANXA5,B2M,PSMA7,SRI,NPC2,ACTN1,PFN1,CTSA,CHMP2A,UBA52,SERPINA1,MTHFD1,NANS,CPNE1,VPS28,ALDOA,CTSD,SH3BGRL3
Pubmed	26693507	The dynamic interactome of human Aha1 upon Y223 phosphorylation.	Pubmed	1.872e-11	1.846e-07	2.337e-09	2.284e-08	9	96	VIM,RPL31,RPS14,RPS15A,RPS16,RPS23,RPS25,EIF3G,ALDOA
Pubmed	17620599	Functional specialization of beta-arrestin interactions revealed by proteomic analysis.	Pubmed	2.099e-11	2.069e-07	2.587e-09	2.528e-08	13	317	VIM,RPL31,RPL35A,MYL6,RPS6,POLR2E,RPS19,UBA52,P4HB,CPNE1,PRMT1,RPL18,HDLBP
Pubmed	30997501	TNRC6 proteins modulate hepatitis C virus replication by spatially regulating the binding of miR-122/Ago2 complexes to viral RNA.	Pubmed	2.183e-11	2.152e-07	2.657e-09	2.597e-08	13	318	RPL31,RPS6,RPS9,RPS14,RPS16,RPS19,RPS23,RPS25,ARL6IP4,MRPL48,ALDOA,RPL18,HDLBP
Pubmed	22990118	Charting the landscape of tandem BRCT domain-mediated protein interactions.	Pubmed	2.926e-11	2.885e-07	3.518e-09	3.439e-08	17	670	TPT1,SRSF5,U2SURP,PSMA7,POLR2E,NPC2,SSR1,PFN1,NDUFB10,RACK1,ATXN2,CPNE1,ALDOA,CTSD,ANAPC5,METTL17,RBM17
Pubmed	11285280	Anaphase-promoting complex/cyclosome-dependent proteolysis of human cyclin A starts at the beginning of mitosis and is not subject to the spindle assembly checkpoint.	Pubmed	3.529e-11	3.48e-07	4.192e-09	4.097e-08	8	67	PSMA2,PSMA7,UBE2C,PSMB5,PSMB10,PSME1,UBA52,ANAPC5
Pubmed	11790298	Directed proteomic analysis of the human nucleolus.	Pubmed	5.265e-11	5.191e-07	6.18e-09	6.04e-08	11	208	TPT1,RPL27,RPL31,RPS6,POLR2E,RPS9,POLR2H,RPS16,P4HB,EIF5A,RPL18
Pubmed	6188845	Immunochemical accessibility of ribosomal protein S4 in the 30 S ribosome. The interaction of S4 with S5 and S12.	Pubmed	5.334e-11	5.259e-07	6.187e-09	6.047e-08	6	22	RPS6,RPS9,RPS14,RPS16,RPS19,RPS21
Pubmed	25324306	hnRNPA1 couples nuclear export and translation of specific mRNAs downstream of FGF-2/S6K2 signalling.	Pubmed	6.212e-11	6.124e-07	7.121e-09	6.96e-08	13	346	RPS6,RPS14,RPS19,RPS25,SSR1,PFN1,BUD23,RACK1,P4HB,MRPL48,PRMT1,ALDOA,CTSD
Pubmed	21565611	Mapping the NPHP-JBTS-MKS protein network reveals ciliopathy disease genes and pathways.	Pubmed	6.56e-11	6.468e-07	7.434e-09	7.266e-08	15	513	VIM,RPS6,PSMA2,PSMA7,PSMB5,RPS14,RPS15A,RPS16,RPS19,ACTN1,SSR1,GUK1,EIF5A,ALDOA,SH3BGRL3
Pubmed	16189514	Towards a proteome-scale map of the human protein-protein interaction network.	Pubmed	7.388e-11	7.283e-07	8.277e-09	8.089e-08	24	1573	DUSP12,VIM,RPL31,MYL6,GPS2,SRI,TTC14,RPS14,RPS15A,RPS21,TPGS2,ACTN1,PSME1,GABARAPL1,RACK1,ZBTB25,DYNLRB1,PRMT1,VPS28,EIF3G,METTL17,TRAPPC2L,VTI1B,RBM17
Pubmed	26209609	Systematic Determination of Human Cyclin Dependent Kinase (CDK)-9 Interactome Identifies Novel Functions in RNA Splicing Mediated by the DEAD Box (DDX)-5/17 RNA Helicases.	Pubmed	1.414e-10	1.394e-06	1.553e-08	1.518e-07	12	295	VIM,RPL31,MYL6,RPS6,RPS9,RPS16,RPS19,RPS25,ACTN1,PFN1,RACK1,RPL18
Pubmed	23443559	LGALS3BP regulates centriole biogenesis and centrosome hypertrophy in cancer cells.	Pubmed	1.418e-10	1.398e-06	1.553e-08	1.518e-07	16	639	RPL27,RPL31,RPS6,ANXA5,RPS9,PSMB5,POLR2H,SRI,RPS14,RPS15A,RPS16,RPS19,RPS23,RPS25,CHCHD1,RPL18
Pubmed	24657165	Transcriptional repressor ZBTB1 promotes chromatin remodeling and translesion DNA synthesis.	Pubmed	1.679e-10	1.656e-06	1.819e-08	1.778e-07	8	81	RPL27,RPS9,RPS14,RPS15A,RPS16,RPS23,RPS25,RPL18
Pubmed	27503909	Gsk3? and Tomm20 are substrates of the SCFFbxo7/PARK15 ubiquitin ligase associated with Parkinson's disease.	Pubmed	1.91e-10	1.883e-06	2.047e-08	2e-07	14	463	PSMA2,PSMA7,PSMB5,MRPL27,RPS15A,RPS16,RPS25,UBA52,RACK1,MTHFD1,NANS,PRMT1,UROD,HDLBP
Pubmed	30258100	USP45 and Spindly are part of the same complex implicated in cell migration.	Pubmed	1.941e-10	1.914e-06	2.058e-08	2.011e-07	11	235	RPL27,RPL31,U2SURP,RPS9,RPS14,RPS16,RPS19,RPS23,RPS25,MTHFD1,P4HB
Pubmed	26972000	Substrate-Trapped Interactors of PHD3 and FIH Cluster in Distinct Signaling Pathways.	Pubmed	2.208e-10	2.177e-06	2.316e-08	2.263e-07	23	1517	VIM,RPL27,RPL37,TRMT112,PSMA2,GPS2,POLR2E,POLR2H,SRI,COX7A2,PSME1,SSR1,SSR3,ZNF593,UQCR10,NDUFB10,MLF2,ATXN2,MTHFD1,MRPL48,PRMT1,ANAPC5,HDLBP
Pubmed	21182205	Identification of proteins associated with ligand-activated estrogen receptor ? in human breast cancer cell nuclei by tandem affinity purification and nano LC-MS/MS.	Pubmed	3.022e-10	2.979e-06	3.136e-08	3.065e-07	11	245	MYL6,SRSF5,RPS6,U2SURP,RPS9,RPS14,RPS15A,RPS16,RPS23,ACTN1,RPL18
Pubmed	24711643	Identifying biological pathways that underlie primordial short stature using network analysis.	Pubmed	3.685e-10	3.633e-06	3.784e-08	3.699e-07	19	1024	RPS6,ANXA5,U2SURP,POLR2E,RPS9,RPS14,RPS19,RPS25,ACTN1,PFN1,MLF2,RACK1,MTHFD1,P4HB,EIF5A,PRMT1,RPL18,HDLBP,RBM17
Pubmed	31046837	Parkinson's disease-associated LRRK2-G2019S mutant acts through regulation of SERCA activity to control ER stress in astrocytes.	Pubmed	4.427e-10	4.365e-06	4.5e-08	4.398e-07	11	254	TPT1,U2SURP,PSMA7,PSMB5,RPS16,RPS19,RPS21,UQCR10,P4HB,EIF5A,ALDOA
Pubmed	26673895	A deep proteomics perspective on CRM1-mediated nuclear export and nucleocytoplasmic partitioning.	Pubmed	4.616e-10	4.551e-06	4.644e-08	4.538e-07	19	1038	VIM,SRSF5,RPS6,GPS2,POLR2E,RPS9,RPS14,RPS16,RPS23,RPS25,CHMP2A,ARL6IP4,NCBP2,MLF2,GABARAPL1,VPS28,ANAPC5,RPL18,RBM17
Pubmed	29053956	Assembly of the WHIP-TRIM14-PPP6C Mitochondrial Complex Promotes RIG-I-Mediated Antiviral Signaling.	Pubmed	5.447e-10	5.37e-06	5.424e-08	5.301e-07	12	332	VIM,RPL31,RPL35A,PSMA2,PSMB5,SRI,RPS19,NPC2,SSR3,MLF2,VPS28,EIF3G
Pubmed	30425250	Proteome-wide analysis of USP14 substrates revealed its role in hepatosteatosis via stabilization of FASN.	Pubmed	5.831e-10	5.749e-06	5.749e-08	5.618e-07	12	334	PSMA2,U2SURP,PSMA7,RPS9,PSMB5,RPS14,RPS23,RPS25,ACTN1,MTHFD1,RPL18,HDLBP
Pubmed	27173435	An organelle-specific protein landscape identifies novel diseases and molecular mechanisms.	Pubmed	6.446e-10	6.355e-06	6.293e-08	6.15e-07	21	1321	VIM,MYL6,GPAA1,SRSF5,PSMA2,ANXA5,PSMA7,POLR2E,RPS19,ACTN1,NDUFA3,CTSA,PPID,TMED4,P4HB,NANS,DYNLRB1,PRMT1,CHCHD1,TRAPPC2L,VTI1B
Pubmed	15231747	A protein interaction framework for human mRNA degradation.	Pubmed	8.986e-10	8.859e-06	8.685e-08	8.488e-07	12	347	TRMT112,RPS6,PSMB5,RPS25,NDUFB10,P4HB,GUK1,MRPL48,EIF5A,DYNLRB1,EIF3G,ALDOA
Pubmed	26549023	The scaffold protein KSR1, a novel therapeutic target for the treatment of Merlin-deficient tumors.	Pubmed	9.904e-10	9.764e-06	9.48e-08	9.265e-07	12	350	RPL27,RPL31,MYL6,RPS9,PSMB5,RPS14,RPS15A,RPS16,RACK1,EIF3G,RPL18,HDLBP
Pubmed	18457437	Identification of intracellular proteins associated with the EBV-encoded nuclear antigen 5 using an efficient TAP procedure and FT-ICR mass spectrometry.	Pubmed	1.106e-09	1.091e-05	1.049e-07	1.025e-06	9	151	RPL31,RPS6,RPS9,RPS14,RPS16,RPS23,RPS25,MLF2,RPL18
Pubmed	20020773	Global analysis of TDP-43 interacting proteins reveals strong association with RNA splicing and translation machinery.	Pubmed	2.029e-09	2e-05	1.905e-07	1.862e-06	10	223	RPL31,RPS6,U2SURP,RPS9,RPS14,RPS16,RPS23,RPS25,RACK1,MRPL48
Pubmed	19056867	Large-scale proteomics and phosphoproteomics of urinary exosomes.	Pubmed	2.314e-09	2.281e-05	2.152e-07	2.103e-06	18	1016	HINT1,PSMA2,ANXA5,B2M,PSMB5,SRI,ACTN1,PFN1,CTSA,CHMP2A,BLVRB,SERPINA1,RACK1,MTHFD1,VPS28,ALDOA,CTSD,SH3BGRL3
Pubmed	16263121	A proteomic snapshot of the human heat shock protein 90 interactome.	Pubmed	2.623e-09	2.586e-05	2.417e-07	2.362e-06	6	40	RPS6,PSMB5,ACTN1,MTHFD1,NANS,ALDOA
Pubmed	29331416	Deubiquitinating enzyme PSMD14 promotes tumor metastasis through stabilizing SNAIL in human esophageal squamous cell carcinoma.	Pubmed	2.728e-09	2.69e-05	2.49e-07	2.434e-06	12	383	RPL27,RPL31,RPS6,U2SURP,RPS9,RPS14,RPS16,RPS23,MTHFD1,EIF3G,RPL18,RBM17
Pubmed	30833792	A protein-interaction network of interferon-stimulated genes extends the innate immune system landscape.	Pubmed	2.938e-09	2.896e-05	2.657e-07	2.597e-06	21	1439	SRSF5,COX4I1,PSMA2,ANXA5,B2M,PSMA7,POLR2E,PSMB5,PSME1,PFN1,CTSA,NDUFB10,TRAM1,DYNLRB1,PRMT1,EIF3G,EIF1,ALDOA,TRAPPC2L,VTI1B,RBM17
Pubmed	20301769	Diamond-Blackfan Anemia	Pubmed	3.774e-09	3.721e-05	3.383e-07	3.306e-06	5	20	RPL31,RPL35A,RPS15A,RPS19,RPL18
Pubmed	25921289	Temporal proteomics of NGF-TrkA signaling identifies an inhibitory role for the E3 ligase Cbl-b in neuroblastoma cell differentiation.	Pubmed	3.984e-09	3.928e-05	3.538e-07	3.458e-06	24	1922	VIM,SRSF5,RPS6,PSMA2,ANXA5,U2SURP,PSMA7,RPS9,RPS25,ACTN1,SSR1,PFN1,PPID,RACK1,ATXN2,MTHFD1,P4HB,NANS,CPNE1,PRMT1,EIF3G,ALDOA,RPL18,HDLBP
Pubmed	29180619	The STUbL RNF4 regulates protein group SUMOylation by targeting the SUMO conjugation machinery.	Pubmed	5.15e-09	5.077e-05	4.533e-07	4.431e-06	19	1203	VIM,RPL27,RPL31,HINT1,GPAA1,AGPAT5,COX4I1,RPS6,PSMA2,MRPL27,RPS23,ACTN1,SSR3,ATXN2,P4HB,ALDOA,M6PR,VTI1B,RPL18
Pubmed	24965446	Host factors that interact with the pestivirus N-terminal protease, Npro, are components of the ribonucleoprotein complex.	Pubmed	6.264e-09	6.176e-05	5.453e-07	5.33e-06	7	81	RPL31,RPL35A,RPS14,RPS15A,RPS19,RPS23,RPS25
Pubmed	27751915	Defining the Na(+)/H(+) exchanger NHE1 interactome in triple-negative breast cancer cells.	Pubmed	6.306e-09	6.217e-05	5.453e-07	5.33e-06	6	46	ANXA5,ACTN1,PFN1,P4HB,ALDOA,CTSD
Pubmed	18614015	A mitochondrial protein compendium elucidates complex I disease biology.	Pubmed	7.198e-09	7.096e-05	6.161e-07	6.022e-06	17	964	RPL35A,AGPAT5,COX4I1,MRPL27,RPS14,RPS15A,COX7A2,NDUFA3,UQCR10,TOMM5,NDUFB10,GSTK1,MTHFD1,SLC25A39,MRPL48,CHCHD1,METTL17
Pubmed	29777862	Revealing A-Raf functions through its interactome.	Pubmed	7.249e-09	7.147e-05	6.161e-07	6.022e-06	9	187	RPS6,RPS9,RPS14,RPS15A,RPS19,RPS25,SSR1,UBA52,RACK1
Pubmed	15635413	Nucleolar proteome dynamics.	Pubmed	7.422e-09	7.317e-05	6.254e-07	6.112e-06	12	419	RPL27,RPL35A,TRMT112,PSMA7,POLR2E,RPS9,POLR2H,RPS16,RPS19,RPS23,BUD23,RPL18
Pubmed	30457570	Complementary proteomics strategies capture an ataxin-1 interactome in Neuro-2a cells.	Pubmed	7.703e-09	7.595e-05	6.436e-07	6.29e-06	14	618	VIM,C17orf49,SRSF5,U2SURP,RPS14,RPS21,PSME1,UQCR10,ARL6IP4,MLF2,UBA52,EIF5A,PRMT1,HDLBP
Pubmed	14567916	Regulated release of L13a from the 60S ribosomal subunit as a mechanism of transcript-specific translational control.	Pubmed	8.22e-09	8.104e-05	6.697e-07	6.546e-06	6	48	RPL27,RPL31,RPL35A,RPL37,UBA52,RPL18
Pubmed	14564014	Induction of APOBEC3G ubiquitination and degradation by an HIV-1 Vif-Cul5-SCF complex.	Pubmed	8.22e-09	8.104e-05	6.697e-07	6.546e-06	6	48	PSMA2,PSMA7,PSMB5,PSMB10,PSME1,UBA52
Pubmed	12962325	Characterization and analysis of posttranslational modifications of the human large cytoplasmic ribosomal subunit proteins by mass spectrometry and Edman sequencing.	Pubmed	8.22e-09	8.104e-05	6.697e-07	6.546e-06	6	48	RPL27,RPL31,RPL35A,RPL37,UBA52,RPL18
Pubmed	21081503	RioK1, a new interactor of protein arginine methyltransferase 5 (PRMT5), competes with pICln for binding and modulates PRMT5 complex composition and substrate specificity.	Pubmed	8.687e-09	8.565e-05	7.02e-07	6.861e-06	12	425	RPL31,SRSF5,RPS6,RPS9,RPS14,RPS15A,RPS16,RPS19,RPS23,RPS25,RACK1,RPL18
Pubmed	23874603	HIV-1 Vpr modulates macrophage metabolic pathways: a SILAC-based quantitative analysis.	Pubmed	1.008e-08	9.934e-05	8.077e-07	7.894e-06	8	135	VIM,PFN1,CTSA,UBA52,GSTK1,P4HB,ALDOA,CTSD
Pubmed	21280222	Landscape of the SOX2 protein-protein interactome.	Pubmed	1.068e-08	0.0001053	8.49e-07	8.298e-06	8	136	RPL27,RPL35A,RPS6,RPS14,RPS15A,RPS16,RPS19,RPL18
Pubmed	25544563	Global mapping of herpesvirus-host protein complexes reveals a transcription strategy for late genes.	Pubmed	1.148e-08	0.0001132	9.055e-07	8.85e-06	13	533	COX4I1,RNF181,POLR2E,POLR2H,COX7A2,NDUFA3,CTSA,NDUFB10,BUD23,ARL6IP4,P4HB,PRMT1,ANAPC5
Pubmed	26725010	KAP1 Recruitment of the 7SK snRNP Complex to Promoters Enables Transcription Elongation by RNA Polymerase II.	Pubmed	1.842e-08	0.0001816	1.441e-06	1.409e-05	10	281	VIM,RPL27,RPL31,RPL37,RPS6,RPS16,RPS21,RPS25,PFN1,NCBP2
Pubmed	12791267	Prophase destruction of Emi1 by the SCF(betaTrCP/Slimb) ubiquitin ligase activates the anaphase promoting complex to allow progression beyond prometaphase.	Pubmed	1.908e-08	0.0001881	1.481e-06	1.448e-05	6	55	PSMA2,PSMA7,PSMB5,PSMB10,PSME1,UBA52
Pubmed	16009940	Human ISG15 conjugation targets both IFN-induced and constitutively expressed proteins functioning in diverse cellular pathways.	Pubmed	2.553e-08	0.0002517	1.966e-06	1.922e-05	8	152	VIM,ANXA5,PSMA7,ACTN1,PFN1,RACK1,ATXN2,ALDOA
Pubmed	16452087	Comprehensive identification of phosphorylation sites in postsynaptic density preparations.	Pubmed	2.739e-08	0.00027	2.093e-06	2.046e-05	9	218	RPL31,RPL37,RPS6,RPS9,RPS19,RPS21,RPS23,RPS25,UBA52
Pubmed	26170170	RC3H1 post-transcriptionally regulates A20 mRNA and modulates the activity of the IKK/NF-?B pathway.	Pubmed	3.126e-08	0.0003081	2.37e-06	2.317e-05	8	156	VIM,RPS6,RPS14,RPS15A,RPS16,RPS19,RPS25,RPL18
Pubmed	28416769	Nuclear organization of nucleotide excision repair is mediated by RING1B dependent H2A-ubiquitylation.	Pubmed	6.034e-08	0.0005949	4.541e-06	4.438e-05	7	112	VIM,RPL27,RPL35A,RPS6,RPS9,RPS16,RPS19
Pubmed	18697920	The role of human ribosomal proteins in the maturation of rRNA and ribosome production.	Pubmed	8.307e-08	0.000819	6.204e-06	6.064e-05	4	14	RPL35A,RPS6,RPS16,RPS19
Pubmed	18624398	Protein interaction data set highlighted with human Ras-MAPK/PI3K signaling pathways.	Pubmed	9.07e-08	0.0008942	6.724e-06	6.571e-05	8	179	TPT1,SRSF5,B2M,SRI,SERPINA1,RACK1,GSTK1,CTSD
Pubmed	31515488	Extensive disruption of protein interactions by genetic variants across the allele frequency spectrum in human populations.	Pubmed	9.339e-08	0.0009208	6.871e-06	6.716e-05	19	1445	DUSP12,VIM,MYL6,DOCK8,LITAF,COX4I1,FOS,GPS2,PSMB10,ACTN1,GABARAPL1,GSTK1,ZBTB25,PRMT1,VPS28,UROD,ALDOA,VTI1B,RBM17
Pubmed	8811196	Structure and functions of the 20S and 26S proteasomes.	Pubmed	1.018e-07	0.001003	7.378e-06	7.211e-05	5	37	PSMA2,PSMA7,PSMB5,PSMB10,PSME1
Pubmed	8076819	The addition of 5'-coding information to a 3'-directed cDNA library improves analysis of gene expression.	Pubmed	1.018e-07	0.001003	7.378e-06	7.211e-05	5	37	RPS6,B2M,RPS14,TMED4,SERPINA1
Pubmed	14733938	Protein-protein interactions among human 20S proteasome subunits and proteassemblin.	Pubmed	1.13e-07	0.001114	8.132e-06	7.948e-05	4	15	PSMA2,PSMA7,PSMB5,PSMB10
Pubmed	12665801	Exploring proteomes and analyzing protein processing by mass spectrometric identification of sorted N-terminal peptides.	Pubmed	1.317e-07	0.001299	9.41e-06	9.197e-05	9	262	HINT1,ACTN1,CTSA,PPID,CHMP2A,MTHFD1,P4HB,DYNLRB1,ALDOA
Pubmed	23166591	Nucleolar protein trafficking in response to HIV-1 Tat: rewiring the nucleolus.	Pubmed	1.477e-07	0.001456	1.048e-05	0.0001024	6	77	RPL27,RPL35A,HINT1,MYL6,TRMT112,U2SURP
Pubmed	30196744	ATG5 is required for B cell polarization and presentation of particulate antigens.	Pubmed	1.497e-07	0.001476	1.054e-05	0.000103	13	665	RPL27,RPL37,SRSF5,TRMT112,POLR2E,PFN1,ZNF593,ARL6IP4,NCBP2,RACK1,MRPL48,EIF5A,HDLBP
Pubmed	27545878	SPATA2-Mediated Binding of CYLD to HOIP Enables CYLD Recruitment to Signaling Complexes.	Pubmed	1.55e-07	0.001528	1.084e-05	0.0001059	10	353	VIM,RPL27,MYL6,RPS6,RPS14,RPS16,RPS19,RPS23,RPS25,MLF2
Pubmed	10893419	Degradation of HIV-1 integrase by the N-end rule pathway.	Pubmed	1.733e-07	0.001708	1.178e-05	0.0001151	5	41	PSMA2,PSMA7,PSMB5,PSMB10,PSME1
Pubmed	9079628	HIV-1 tat inhibits the 20 S proteasome and its 11 S regulator-mediated activation.	Pubmed	1.733e-07	0.001708	1.178e-05	0.0001151	5	41	PSMA2,PSMA7,PSMB5,PSMB10,PSME1
Pubmed	14550573	Human immunodeficiency virus-1 Tat protein interacts with distinct proteasomal alpha and beta subunits.	Pubmed	1.733e-07	0.001708	1.178e-05	0.0001151	5	41	PSMA2,PSMA7,PSMB5,PSMB10,PSME1
Pubmed	12419264	The RTP site shared by the HIV-1 Tat protein and the 11S regulator subunit alpha is crucial for their effects on proteasome function including antigen processing.	Pubmed	1.733e-07	0.001708	1.178e-05	0.0001151	5	41	PSMA2,PSMA7,PSMB5,PSMB10,PSME1
Pubmed	28986522	Mammalian APE1 controls miRNA processing and its interactome is linked to cancer RNA metabolism.	Pubmed	1.745e-07	0.00172	1.178e-05	0.0001151	15	925	TPT1,SRSF5,ACTN1,PSME1,BUD23,MLF2,GABARAPL1,P4HB,CPNE1,VPS28,UROD,ALDOA,CTSD,ANAPC5,METTL17
Pubmed	20877624	Genetic variants in nuclear-encoded mitochondrial genes influence AIDS progression.	Pubmed	1.769e-07	0.001744	1.186e-05	0.0001159	15	926	RPL35A,AGPAT5,COX4I1,MRPL27,RPS14,COX7A2,NDUFA3,UQCR10,NDUFB10,NDUFC2,MTHFD1,SLC25A39,MRPL48,CHCHD1,METTL17
Pubmed	25315684	Repression of rRNA transcription by PARIS contributes to Parkinson's disease.	Pubmed	1.808e-07	0.001782	1.204e-05	0.0001177	9	272	RPS6,RPS9,RPS15A,RPS16,RPS23,ACTN1,RACK1,MTHFD1,RPL18
Pubmed	15887188	A quantitative proteomic approach using two-dimensional gel electrophoresis and isotope-coded affinity tag labeling for studying human 20S proteasome heterogeneity.	Pubmed	1.961e-07	0.001933	1.224e-05	0.0001196	4	17	PSMA2,PSMA7,PSMB5,PSMB10
Pubmed	12750511	Hypermutation of HIV-1 DNA in the absence of the Vif protein.	Pubmed	1.962e-07	0.001934	1.224e-05	0.0001196	5	42	PSMA2,PSMA7,PSMB5,PSMB10,PSME1
Pubmed	12840737	Good to CU.	Pubmed	1.962e-07	0.001934	1.224e-05	0.0001196	5	42	PSMA2,PSMA7,PSMB5,PSMB10,PSME1
Pubmed	12719574	Comprehensive investigation of the molecular defect in vif-deficient human immunodeficiency virus type 1 virions.	Pubmed	1.962e-07	0.001934	1.224e-05	0.0001196	5	42	PSMA2,PSMA7,PSMB5,PSMB10,PSME1
Pubmed	14614829	The Vif protein of HIV triggers degradation of the human antiretroviral DNA deaminase APOBEC3G.	Pubmed	1.962e-07	0.001934	1.224e-05	0.0001196	5	42	PSMA2,PSMA7,PSMB5,PSMB10,PSME1
Pubmed	12920286	Virology. Weapons of mutational destruction.	Pubmed	1.962e-07	0.001934	1.224e-05	0.0001196	5	42	PSMA2,PSMA7,PSMB5,PSMB10,PSME1
Pubmed	9811770	An endogenous inhibitor of human immunodeficiency virus in human lymphocytes is overcome by the viral Vif protein.	Pubmed	1.962e-07	0.001934	1.224e-05	0.0001196	5	42	PSMA2,PSMA7,PSMB5,PSMB10,PSME1
Pubmed	12914693	Death by deamination: a novel host restriction system for HIV-1.	Pubmed	1.962e-07	0.001934	1.224e-05	0.0001196	5	42	PSMA2,PSMA7,PSMB5,PSMB10,PSME1
Pubmed	9846577	Evidence for a newly discovered cellular anti-HIV-1 phenotype.	Pubmed	1.962e-07	0.001934	1.224e-05	0.0001196	5	42	PSMA2,PSMA7,PSMB5,PSMB10,PSME1
Pubmed	12830140	DNA deamination: not just a trigger for antibody diversification but also a mechanism for defense against retroviruses.	Pubmed	1.962e-07	0.001934	1.224e-05	0.0001196	5	42	PSMA2,PSMA7,PSMB5,PSMB10,PSME1
Pubmed	24778252	TRIM65 regulates microRNA activity by ubiquitination of TNRC6.	Pubmed	2.056e-07	0.002027	1.275e-05	0.0001246	10	364	U2SURP,SSR3,CTSA,NCBP2,MLF2,ATXN2,P4HB,EIF5A,PRMT1,METTL17
Pubmed	25192599	Interaction of amyotrophic lateral sclerosis/frontotemporal lobar degeneration-associated fused-in-sarcoma with proteins involved in metabolic and protein degradation pathways.	Pubmed	2.206e-07	0.002175	1.3e-05	0.000127	8	201	ANXA5,RPS9,RPS14,PFN1,MTHFD1,PRMT1,ALDOA,RPL18
Pubmed	12808465	The cytidine deaminase CEM15 induces hypermutation in newly synthesized HIV-1 DNA.	Pubmed	2.215e-07	0.002183	1.3e-05	0.000127	5	43	PSMA2,PSMA7,PSMB5,PSMB10,PSME1
Pubmed	12808466	Broad antiretroviral defence by human APOBEC3G through lethal editing of nascent reverse transcripts.	Pubmed	2.215e-07	0.002183	1.3e-05	0.000127	5	43	PSMA2,PSMA7,PSMB5,PSMB10,PSME1
Pubmed	14527406	HIV-1 Vif blocks the antiviral activity of APOBEC3G by impairing both its translation and intracellular stability.	Pubmed	2.215e-07	0.002183	1.3e-05	0.000127	5	43	PSMA2,PSMA7,PSMB5,PSMB10,PSME1
Pubmed	12809610	DNA deamination mediates innate immunity to retroviral infection.	Pubmed	2.215e-07	0.002183	1.3e-05	0.000127	5	43	PSMA2,PSMA7,PSMB5,PSMB10,PSME1
Pubmed	14528301	HIV-1 Vif protein binds the editing enzyme APOBEC3G and induces its degradation.	Pubmed	2.215e-07	0.002183	1.3e-05	0.000127	5	43	PSMA2,PSMA7,PSMB5,PSMB10,PSME1
Pubmed	14528300	The antiretroviral enzyme APOBEC3G is degraded by the proteasome in response to HIV-1 Vif.	Pubmed	2.215e-07	0.002183	1.3e-05	0.000127	5	43	PSMA2,PSMA7,PSMB5,PSMB10,PSME1
Pubmed	14557625	The human immunodeficiency virus type 1 Vif protein reduces intracellular expression and inhibits packaging of APOBEC3G (CEM15), a cellular inhibitor of virus infectivity.	Pubmed	2.215e-07	0.002183	1.3e-05	0.000127	5	43	PSMA2,PSMA7,PSMB5,PSMB10,PSME1
Pubmed	12970355	The enzymatic activity of CEM15/Apobec-3G is essential for the regulation of the infectivity of HIV-1 virion but not a sole determinant of its antiviral activity.	Pubmed	2.215e-07	0.002183	1.3e-05	0.000127	5	43	PSMA2,PSMA7,PSMB5,PSMB10,PSME1
Pubmed	22304920	PKC? promotes oncogenic functions of ATF2 in the nucleus while blocking its apoptotic function at mitochondria.	Pubmed	2.288e-07	0.002255	1.334e-05	0.0001304	7	136	VIM,ANXA5,ACTN1,PFN1,P4HB,EIF5A,ALDOA
Pubmed	18554416	Identification of transcripts with enriched expression in the developing and adult pancreas.	Pubmed	2.361e-07	0.002327	1.369e-05	0.0001338	12	576	TRMT112,FOS,PSMA7,UBE2C,RNASEK,SSR1,HYPK,P4HB,CNIH1,EIF5A,SWI5,VTI1B
Pubmed	12167863	Isolation of a human gene that inhibits HIV-1 infection and is suppressed by the viral Vif protein.	Pubmed	2.492e-07	0.002457	1.437e-05	0.0001404	5	44	PSMA2,PSMA7,PSMB5,PSMB10,PSME1
Pubmed	30320910	Interactome analysis of the human Cap-specific mRNA (nucleoside-2'-O-)-methyltransferase 1 (hMTr1) protein.	Pubmed	2.527e-07	0.002491	1.448e-05	0.0001415	7	138	RPL27,RPL35A,SRSF5,RPS9,RPS16,RPS19,EIF3G
Pubmed	24165879	Evaluation of TRAP-sequencing technology with a versatile conditional mouse model.	Pubmed	2.797e-07	0.002758	1.594e-05	0.0001558	5	45	HINT1,COX4I1,RPS14,EIF5A,DYNLRB1
Pubmed	22145905	A cohesin-RAD21 interactome.	Pubmed	2.864e-07	0.002823	1.623e-05	0.0001586	8	208	RPL35A,RPS6,RPS14,RPS15A,RPS16,RPS19,RPS25,UBA52
Pubmed	18495661	The nuclear transcription factor RARalpha associates with neuronal RNA granules and suppresses translation.	Pubmed	4.323e-07	0.004262	2.435e-05	0.000238	5	49	VIM,RPS6,RPS16,RPS19,RPS25
Pubmed	29991511	GRWD1 regulates ribosomal protein L23 levels via the ubiquitin-proteasome system.	Pubmed	4.536e-07	0.004472	2.541e-05	0.0002483	8	221	RPL31,RPS6,U2SURP,RPS15A,RPS23,RACK1,PRMT1,RPL18
Pubmed	22268729	Proteomic identification of common SCF ubiquitin ligase FBXO6-interacting glycoproteins in three kinds of cells.	Pubmed	4.563e-07	0.004499	2.542e-05	0.0002484	12	613	VIM,RPS6,RPS9,SSR1,CTSA,UBA52,RACK1,MTHFD1,P4HB,CTSD,M6PR,RPL18
Pubmed	24980433	MDM2 mediates nonproteolytic polyubiquitylation of the DEAD-Box RNA helicase DDX24.	Pubmed	4.792e-07	0.004724	2.639e-05	0.0002579	5	50	RPS6,RPS9,RPS14,RPS19,RPS25
Pubmed	12859895	Species-specific exclusion of APOBEC3G from HIV-1 virions by Vif.	Pubmed	4.792e-07	0.004724	2.639e-05	0.0002579	5	50	PSMA2,PSMA7,PSMB5,PSMB10,PSME1
Pubmed	17948026	The proteasome maturation protein POMP facilitates major steps of 20S proteasome formation at the endoplasmic reticulum.	Pubmed	4.885e-07	0.004816	2.661e-05	0.00026	4	21	PSMA2,PSMA7,PSMB5,PSMB10
Pubmed	25957688	Structural snapshots of actively translating human ribosomes.	Pubmed	4.885e-07	0.004816	2.661e-05	0.00026	4	21	RPL31,RPS21,RPS23,RPL18
Pubmed	20360068	Systematic analysis of human protein complexes identifies chromosome segregation proteins.	Pubmed	4.927e-07	0.004858	2.669e-05	0.0002609	16	1147	SRSF5,ANXA5,U2SURP,UBE2C,PFN1,TMED4,SERPINA1,RACK1,P4HB,EIF5A,DYNLRB1,PRMT1,VPS28,EIF3G,ANAPC5,RBM17
Pubmed	27129302	HEY1 functions are regulated by its phosphorylation at Ser-68.	Pubmed	5.176e-07	0.005103	2.788e-05	0.0002725	6	95	VIM,RPS14,RPS15A,RPS16,RPS19,RPS25
Pubmed	16712791	Identification of intrahepatic cholangiocarcinoma related genes by comparison with normal liver tissues using expressed sequence tags.	Pubmed	5.484e-07	0.005407	2.938e-05	0.0002872	11	510	C17orf49,RNF181,UBE2C,COX7A2,RPS16,RPS19,RNASEK,UBA52,EIF5A,DYNLRB1,ALDOA
Pubmed	19773262	Diamond-Blackfan anemia: genotype-phenotype correlations in Italian patients with RPL5 and RPL11 mutations.	Pubmed	5.632e-07	0.005552	3.001e-05	0.0002933	3	6	RPL35A,RPS14,RPS16
Pubmed	26561776	Reversible oxidation of phosphatase and tensin homolog (PTEN) alters its interactions with signaling and regulatory proteins.	Pubmed	6.222e-07	0.006134	3.298e-05	0.0003223	6	98	RPL27,RPL31,RPS6,RPS9,RPS15A,RPS25
Pubmed	27113764	The antiobesity factor WDTC1 suppresses adipogenesis via the CRL4WDTC1 E3 ligase.	Pubmed	6.946e-07	0.006848	3.662e-05	0.0003579	10	416	PSMA7,POLR2E,PSMB5,RPS16,RPS23,RPS25,SSR1,MLF2,TRAM1,EIF1
Pubmed	26167872	Pharmacological targeting of the Wdr5-MLL interaction in C/EBP? N-terminal leukemia.	Pubmed	7.011e-07	0.006912	3.677e-05	0.0003593	6	100	RPL27,MYL6,SRSF5,RPS9,RPS14,RPS25
Pubmed	26336360	Beads-free protein immunoprecipitation for a mass spectrometry-based interactome and posttranslational modifications analysis.	Pubmed	8.808e-07	0.008684	4.595e-05	0.0004491	7	166	RPL31,RPL35A,SRSF5,RPS6,RPS9,PRMT1,RPL18
Pubmed	15952740	Protein profiling of human pancreatic islets by two-dimensional gel electrophoresis and mass spectrometry.	Pubmed	1.016e-06	0.01002	5.273e-05	0.0005153	5	58	ANXA5,PFN1,RACK1,P4HB,ALDOA
Pubmed	21630459	Proteomic characterization of the human sperm nucleus.	Pubmed	1.083e-06	0.01068	5.589e-05	0.0005462	10	437	RPL27,RPS6,PSMA2,PSMA7,RPS9,PSMB5,RPS25,UBA52,ALDOA,RPL18
Pubmed	27432908	Defining the Protein-Protein Interaction Network of the Human Protein Tyrosine Phosphatase Family.	Pubmed	1.128e-06	0.01112	5.79e-05	0.0005659	14	931	DUSP12,RPL35A,SRSF5,COX4I1,POLR2E,SSR1,NDUFB10,P4HB,TRAM1,MRPL48,EIF5A,PRMT1,M6PR,VTI1B
Pubmed	29911972	The multi-subunit GID/CTLH E3 ubiquitin ligase promotes cell proliferation and targets the transcription factor Hbp1 for degradation.	Pubmed	1.254e-06	0.01236	6.405e-05	0.000626	8	253	RPL31,RPL35A,RPS6,ANXA5,RPS15A,PSME1,ALDOA,RPL18
Pubmed	19193609	Affinity purification strategy to capture human endogenous proteasome complexes diversity and to identify proteasome-interacting proteins.	Pubmed	1.54e-06	0.01518	7.825e-05	0.0007647	5	63	PSMA2,PSMA7,PSMB5,PSMB10,PSME1
Pubmed	22190034	Global landscape of HIV-human protein complexes.	Pubmed	1.617e-06	0.01594	8.173e-05	0.0007988	10	457	COX4I1,GPS2,NDUFB10,TMED4,P4HB,PRMT1,CHCHD1,EIF3G,CTSD,RBM17
Pubmed	23602568	The protein interaction landscape of the human CMGC kinase group.	Pubmed	1.664e-06	0.01641	8.373e-05	0.0008183	12	694	SRSF5,FOS,B2M,PSMA7,POLR2E,PSMB5,SRI,GABARAP,PFN1,ARL6IP4,GABARAPL1,PRMT1
Pubmed	17601350	A genetic association analysis of cognitive ability and cognitive ageing using 325 markers for 109 genes associated with oxidative stress or cognition.	Pubmed	1.946e-06	0.01919	9.74e-05	0.0009519	6	119	VIM,NDUFA3,NDUFB10,NDUFC2,GSTK1,CTSD
Pubmed	31594818	A Genome-Wide Knockout Screen in Human Macrophages Identified Host Factors Modulating	Pubmed	2.094e-06	0.02064	0.0001043	0.001019	7	189	VIM,PSMA7,SRI,PFN1,CTSA,CHMP2A,P4HB
Pubmed	15342556	Sequence comparison of human and mouse genes reveals a homologous block structure in the promoter regions.	Pubmed	2.337e-06	0.02304	0.0001158	0.001131	16	1293	TPT1,RPL27,ATP6V0B,COX4I1,CCDC32,UBE2C,PSMB10,RPS19,CHMP2A,NDUFB10,BUD23,NCBP2,SERPINA1,MRPL48,VPS28,HDLBP
Pubmed	20811636	The protein network surrounding the human telomere repeat binding factors TRF1, TRF2, and POT1.	Pubmed	2.756e-06	0.02717	0.0001358	0.001328	7	197	RPS6,PSMA2,PSMA7,PSMB5,RPS16,RPS19,ACTN1
Pubmed	26370502	Prosaposin facilitates sortilin-independent lysosomal trafficking of progranulin.	Pubmed	2.842e-06	0.02802	0.0001394	0.001362	6	127	VIM,RPS16,RPS19,P4HB,CTSD,M6PR
Pubmed	12777385	Proteomic analysis of human Nop56p-associated pre-ribosomal ribonucleoprotein complexes. Possible link between Nop56p and the nucleolar protein treacle responsible for Treacher Collins syndrome.	Pubmed	2.998e-06	0.02956	0.0001458	0.001425	5	72	RPL31,RPL35A,RPS9,RPS16,RPL18
Pubmed	14651853	Integrated analysis of protein composition, tissue diversity, and gene regulation in mouse mitochondria.	Pubmed	3.003e-06	0.02961	0.0001458	0.001425	10	490	COX4I1,MRPL27,COX7A2,CTSA,UQCR10,NDUFB10,GSTK1,MTHFD1,SLC25A39,CTSD
Pubmed	28712289	Comprehensive Proteomic Analysis of PGC7-Interacting Proteins.	Pubmed	3.195e-06	0.0315	0.0001544	0.001509	8	287	RPL27,RPS6,RPS9,PSMB5,RPS19,MLF2,RACK1,RPL18
Pubmed	29540532	Mapping the mammalian ribosome quality control complex interactome using proximity labeling approaches.	Pubmed	3.252e-06	0.03206	0.0001564	0.001528	7	202	HINT1,COX4I1,TPGS2,UBA52,MRPL48,DYNLRB1,UROD
Pubmed	17506986	Differential intra-proteasome interactions involving standard and immunosubunits.	Pubmed	3.349e-06	0.03302	0.0001592	0.001556	3	10	PSMA7,PSMB5,PSMB10
Pubmed	11745344	Pronounced up-regulation of the PA28alpha/beta proteasome regulator but little increase in the steady-state content of immunoproteasome during dendritic cell maturation.	Pubmed	3.349e-06	0.03302	0.0001592	0.001556	3	10	PSMB5,PSMB10,PSME1
Pubmed	24244333	Profiling of Parkin-binding partners using tandem affinity purification.	Pubmed	3.359e-06	0.03312	0.0001592	0.001556	7	203	VIM,RPS6,RPS14,RPS16,RPS19,RPS25,P4HB
Pubmed	16130169	Proteomics of human umbilical vein endothelial cells applied to etoposide-induced apoptosis.	Pubmed	3.435e-06	0.03386	0.000162	0.001584	5	74	VIM,TPT1,ANXA5,SRI,PSME1
Pubmed	22174317	Host cell interactome of HIV-1 Rev includes RNA helicases involved in multiple facets of virus production.	Pubmed	3.7e-06	0.03648	0.0001737	0.001698	7	206	RPL27,RPL35A,RPS6,RPS23,RPS25,RACK1,P4HB
Pubmed	30890647	Nuclear actin interactome analysis links actin to KAT14 histone acetyl transferase and mRNA splicing.	Pubmed	3.986e-06	0.0393	0.0001863	0.00182	10	506	RPL35A,HINT1,MYL6,U2SURP,RPS9,PFN1,RACK1,MTHFD1,EIF5A,RBM17
Pubmed	22673621	Identification of atrogin-1-targeted proteins during the myostatin-induced skeletal muscle wasting.	Pubmed	4.048e-06	0.03991	0.0001874	0.001831	6	135	VIM,MYL6,RPS19,UBA52,ALDOA,RPL18
Pubmed	29859926	E3 Ligase Trim21 Ubiquitylates and Stabilizes Keratin 17 to Induce STAT3 Activation in Psoriasis.	Pubmed	4.048e-06	0.03991	0.0001874	0.001831	6	135	VIM,RPS16,RPS19,RPS25,PFN1,RACK1
Pubmed	21853274	Shotgun proteomics and network analysis of ubiquitin-related proteins from human breast carcinoma epithelial cells.	Pubmed	4.134e-06	0.04075	0.0001896	0.001853	4	35	PSMA2,PSMA7,PSMB5,MTHFD1
Pubmed	16857966	Mapping the murine cardiac 26S proteasome complexes.	Pubmed	4.134e-06	0.04075	0.0001896	0.001853	4	35	PSMA2,PSMA7,PSMB5,PSMB10
Pubmed	28561026	R2TP/Prefoldin-like component RUVBL1/RUVBL2 directly interacts with ZNHIT2 to regulate assembly of U5 small nuclear ribonucleoprotein.	Pubmed	4.425e-06	0.04363	0.000202	0.001974	8	300	RPL27,RPL31,U2SURP,POLR2E,POLR2H,RPS16,MTHFD1,RPL18
Pubmed	26446488	LRF maintains genome integrity by regulating the non-homologous end joining pathway of DNA repair.	Pubmed	4.458e-06	0.04395	0.0002025	0.001979	5	78	VIM,RPL27,RPL35A,RPS14,RPS19
Pubmed	10436176	The complete primary structure of mouse 20S proteasomes.	Pubmed	4.594e-06	0.04529	0.0002069	0.002022	3	11	PSMA2,PSMA7,PSMB5
Pubmed	26465331	Characterization of the Cardiac Overexpression of HSPB2 Reveals Mitochondrial and Myogenic Roles Supported by a Cardiac HspB2 Interactome.	Pubmed	4.596e-06	0.04531	0.0002069	0.002022	6	138	VIM,B2M,ACTN1,MLF2,ALDOA,CTSD
Pubmed	30409884	WDFY4 is required for cross-presentation in response to viral and tumor antigens.	Pubmed	4.791e-06	0.04724	0.0002147	0.002098	6	139	MYL6,B2M,RPS19,RPS25,ACTN1,EIF3G
Pubmed	29518331	Interactome Analysis Reveals Regulator of G Protein Signaling 14 (RGS14) is a Novel Calcium/Calmodulin (Ca	Pubmed	4.9e-06	0.04831	0.0002186	0.002137	7	215	MYL6,RPS6,PSMB5,ACTN1,UQCR10,VTI1B,RPL18
Pubmed	15146197	Transcriptome characterization elucidates signaling networks that control human ES cell growth and differentiation.	Pubmed	5.106e-06	0.05034	0.0002267	0.002216	15	1215	RPL27,RPL31,C17orf49,HINT1,MYL6,COX4I1,TRMT112,UBE2C,POLR2H,TMEM134,SSR3,CHMP2A,NCBP2,PRMT1,RBM17
Pubmed	7671812	Isolation of novel tissue-specific genes from cDNA libraries representing the individual tissue constituents of the gastrulating mouse embryo.	Pubmed	5.552e-06	0.05474	0.0002455	0.002399	9	412	C17orf49,COX4I1,RPS9,RPS14,RPS25,SSR3,RACK1,GUK1,TAF11
Pubmed	27499296	Mitochondrial Protein Interaction Mapping Identifies Regulators of Respiratory Chain Function.	Pubmed	5.661e-06	0.05581	0.0002492	0.002435	9	413	COX7A2,NDUFA3,UQCR10,TOMM5,NDUFB10,NDUFC2,GSTK1,GUK1,CHCHD1
Pubmed	22586326	Functional proteomics establishes the interaction of SIRT7 with chromatin remodeling complexes and expands its role in regulation of RNA polymerase I transcription.	Pubmed	5.899e-06	0.05816	0.0002585	0.002526	11	653	SRSF5,RPS6,U2SURP,RPS14,RPS16,RPS19,RPS23,ACTN1,RACK1,P4HB,HDLBP
Pubmed	26472760	Gene essentiality and synthetic lethality in haploid human cells.	Pubmed	7.401e-06	0.07297	0.0003229	0.003156	7	229	MYL6,TRMT112,PSMA7,PSMB5,BUD23,CNIH1,TRAPPC2L
Pubmed	21151833	Transcriptional regulation of Oct4 by a long non-coding RNA antisense to Oct4-pseudogene 5.	Pubmed	7.882e-06	0.07771	0.0003423	0.003346	4	41	RPL31,RPS19,RPS23,RPS25
Pubmed	15592455	Immunoaffinity profiling of tyrosine phosphorylation in cancer cells.	Pubmed	8.297e-06	0.0818	0.0003563	0.003482	8	327	VIM,RPL31,PSMA2,PFN1,RACK1,EIF1,ALDOA,HDLBP
Pubmed	12865426	Proteomic analysis of the mouse liver mitochondrial inner membrane.	Pubmed	8.312e-06	0.08195	0.0003563	0.003482	6	153	COX4I1,COX7A2,NDUFA3,UQCR10,NDUFB10,GSTK1
Pubmed	27462432	A genome-wide IR-induced RAD51 foci RNAi screen identifies CDC73 involved in chromatin remodeling for DNA repair.	Pubmed	8.312e-06	0.08195	0.0003563	0.003482	6	153	VIM,ACTN1,PFN1,UBA52,MTHFD1,ALDOA
Pubmed	26214185	The Stability of Ribosome Biogenesis Factor WBSCR22 Is Regulated by Interaction with TRMT112 via Ubiquitin-Proteasome Pathway.	Pubmed	9.405e-06	0.09272	0.0003912	0.003824	2	2	TRMT112,BUD23
Pubmed	27816562	Over-expression of insulin-response element binding protein-1 (IRE-BP1) in mouse pancreatic islets increases expression of RACK1 and TCTP: Beta cell markers of high glucose sensitivity.	Pubmed	9.405e-06	0.09272	0.0003912	0.003824	2	2	TPT1,RACK1
Pubmed	20666480	Novel proteomic strategy reveal combined alpha1 antitrypsin and cathepsin D as biomarkers for colorectal cancer early screening.	Pubmed	9.405e-06	0.09272	0.0003912	0.003824	2	2	SERPINA1,CTSD
Pubmed	14625090	Expression of gec1/GABARAPL1 versus GABARAP mRNAs in human: predominance of gec1/GABARAPL1 in the central nervous system.	Pubmed	9.405e-06	0.09272	0.0003912	0.003824	2	2	GABARAP,GABARAPL1
Pubmed	30767700	Members of the autophagy class III phosphatidylinositol 3-kinase complex I interact with GABARAP and GABARAPL1 via LIR motifs.	Pubmed	9.405e-06	0.09272	0.0003912	0.003824	2	2	GABARAP,GABARAPL1
Pubmed	19639233	Group B Streptococcus induces tyrosine phosphorylation of annexin V and glutathione S-transferase in human umbilical vein endothelial cells.	Pubmed	9.405e-06	0.09272	0.0003912	0.003824	2	2	ANXA5,GSTK1
Pubmed	19115690	The effect of combined therapy on activity of cathepsin D and alpha-1-antitrypsin in the blood serum of women with cervical cancer.	Pubmed	9.405e-06	0.09272	0.0003912	0.003824	2	2	SERPINA1,CTSD
Pubmed	26641092	The Activation-Induced Assembly of an RNA/Protein Interactome Centered on the Splicing Factor U2AF2 Regulates Gene Expression in Human CD4 T Cells.	Pubmed	9.772e-06	0.09634	0.0004048	0.003956	7	239	HINT1,ANXA5,PSME1,RACK1,MTHFD1,P4HB,EIF5A
Pubmed	21170055	Characterization of the proteome, diseases and evolution of the human postsynaptic density.	Pubmed	1.007e-05	0.09925	0.0004118	0.004025	3	14	RPS14,RPS19,RPS25
Pubmed	17189198	Cooperation of multiple chaperones required for the assembly of mammalian 20S proteasomes.	Pubmed	1.007e-05	0.09925	0.0004118	0.004025	3	14	PSMA2,PSMA7,PSMB5
Pubmed	9311996	Intermediates in the formation of mouse 20S proteasomes: implications for the assembly of precursor beta subunits.	Pubmed	1.007e-05	0.09925	0.0004118	0.004025	3	14	PSMA2,PSMA7,PSMB5
Pubmed	30320934	The polyproline-motif of S6K2: eIF5A translational dependence and importance for protein-protein interactions.	Pubmed	1.049e-05	0.1034	0.0004274	0.004177	4	44	RPL27,RPS6,RPS15A,RPL18
Pubmed	20348541	Proteomics analysis of the estrogen receptor alpha receptosome.	Pubmed	1.058e-05	0.1043	0.0004292	0.004194	5	93	RACK1,MTHFD1,P4HB,EIF5A,HDLBP
Pubmed	1286667	Microsequences of 145 proteins recorded in the two-dimensional gel protein database of normal human epidermal keratinocytes.	Pubmed	1.149e-05	0.1132	0.0004641	0.004536	4	45	TPT1,SRI,PSME1,EIF5A
Pubmed	28330616	Systematic Analysis of Human Protein Phosphatase Interactions and Dynamics.	Pubmed	1.159e-05	0.1143	0.0004663	0.004558	10	572	DUSP12,RPL27,HINT1,POLR2E,SSR1,PFN1,RACK1,P4HB,EIF5A,METTL17
Pubmed	29955894	KAP1 facilitates reinstatement of heterochromatin after DNA replication.	Pubmed	1.191e-05	0.1174	0.0004773	0.004664	11	704	AGPAT5,POLR2E,RPS14,RPS15A,RPS16,RPS23,RPS25,SSR1,SSR3,BUD23,RACK1
Pubmed	28821611	The proteasome-interacting Ecm29 protein disassembles the 26S proteasome in response to oxidative stress.	Pubmed	1.255e-05	0.1237	0.0004951	0.004839	4	46	PSMA2,PSMA7,PSMB5,PSME1
Pubmed	17323924	Mass spectrometric characterization of the affinity-purified human 26S proteasome complex.	Pubmed	1.255e-05	0.1237	0.0004951	0.004839	4	46	PSMA2,PSMA7,PSMB5,PSME1
Pubmed	27082860	RNA Directed Modulation of Phenotypic Plasticity in Human Cells.	Pubmed	1.256e-05	0.1238	0.0004951	0.004839	3	15	RPS19,UBA52,EIF5A
Pubmed	11205743	Polo-like kinase interacts with proteasomes and regulates their activity.	Pubmed	1.256e-05	0.1238	0.0004951	0.004839	3	15	PSMA2,PSMA7,PSMB5
Pubmed	23084401	The cellular EJC interactome reveals higher-order mRNP structure and an EJC-SR protein nexus.	Pubmed	1.464e-05	0.1444	0.0005752	0.005622	6	169	VIM,SRSF5,RPS6,RPS9,PRMT1,RPL18
Pubmed	9409616	Purification and cDNA cloning of the AdoMet-binding subunit of the human mRNA (N6-adenosine)-methyltransferase.	Pubmed	1.542e-05	0.152	0.0006008	0.005872	3	16	POLR2E,POLR2H,NCBP2
Pubmed	7811265	Human proteasome subunits from 2-dimensional gels identified by partial sequencing.	Pubmed	1.542e-05	0.152	0.0006008	0.005872	3	16	PSMA2,PSMA7,PSMB5
Pubmed	28292943	Molecular Details Underlying Dynamic Structures and Regulation of the Human 26S Proteasome.	Pubmed	1.899e-05	0.1873	0.0007343	0.007177	4	51	PSMA2,PSMA7,PSMB5,UBA52
Pubmed	26269332	The Human Tau Interactome: Binding to the Ribonucleoproteome, and Impaired Binding of the Proline-to-Leucine Mutant at Position 301 (P301L) to Chaperones and the Proteasome.	Pubmed	1.899e-05	0.1873	0.0007343	0.007177	4	51	PSMB5,ATXN2,MTHFD1,DYNLRB1
Pubmed	29511261	Insights into the ubiquitin-proteasome system of human embryonic stem cells.	Pubmed	2.094e-05	0.2064	0.0008063	0.00788	7	269	RPL35A,MYL6,U2SURP,RNF181,RPS9,RPS19,RACK1
Pubmed	15047060	Analysis of proteins copurifying with the CD4/lck complex using one-dimensional polyacrylamide gel electrophoresis and mass spectrometry: comparison with affinity-tag based protein detection and evaluation of different solubilization methods.	Pubmed	2.215e-05	0.2184	0.0008497	0.008305	4	53	VIM,RPS9,RPS19,RPL18
Pubmed	26527279	Analysis of the Histone H3.1 Interactome: A Suitable Chaperone for the Right Event.	Pubmed	2.226e-05	0.2195	0.0008506	0.008314	6	182	RPL27,RPL31,U2SURP,RPS14,RPS21,RBM17
Pubmed	26460568	Kelch Domain of Gigaxonin Interacts with Intermediate Filament Proteins Affected in Giant Axonal Neuropathy.	Pubmed	2.593e-05	0.2556	0.0009869	0.009645	6	187	VIM,RPS6,RPS9,RACK1,MTHFD1,PRMT1
Pubmed	27497298	Loss of FBXO7 (PARK15) results in reduced proteasome activity and models a parkinsonism-like phenotype in mice.	Pubmed	2.65e-05	0.2613	0.001005	0.009821	3	19	PSMA2,PSMB5,PSME1
Pubmed	19299420	Identification of novel SHPS-1-associated proteins and their roles in regulation of insulin-like growth factor-dependent responses in vascular smooth muscle cells.	Pubmed	2.759e-05	0.272	0.001006	0.009836	4	56	VIM,TPT1,ACTN1,PFN1
Pubmed	30278264	The Relationship between the Concentration of Cathepsin A, D, and E and the Concentration of Copper and Zinc, and the Size of the Aneurysmal Enlargement in the Wall of the Abdominal Aortic Aneurysm.	Pubmed	2.807e-05	0.2768	0.001006	0.009836	2	3	CTSA,CTSD
Pubmed	24005669	Proteomic profiling of endothelial invasion revealed receptor for activated C kinase 1 (RACK1) complexed with vimentin to regulate focal adhesion kinase (FAK).	Pubmed	2.807e-05	0.2768	0.001006	0.009836	2	3	VIM,RACK1
Pubmed	28729737	Direct binding to GABARAP family members is essential for HIV-1 Nef plasma membrane localization.	Pubmed	2.807e-05	0.2768	0.001006	0.009836	2	3	GABARAP,GABARAPL1
Pubmed	23455324	Regulation of protein translation and c-Jun expression by prostate tumor overexpressed 1.	Pubmed	2.807e-05	0.2768	0.001006	0.009836	2	3	RPS6,RACK1
Pubmed	25851604	The human 18S rRNA base methyltransferases DIMT1L and WBSCR22-TRMT112 but not rRNA modification are required for ribosome biogenesis.	Pubmed	2.807e-05	0.2768	0.001006	0.009836	2	3	TRMT112,BUD23
Pubmed	21388957	Effects of C-terminal modifications of GEC1 protein and gamma-aminobutyric acid type A (GABA(A)) receptor-associated protein (GABARAP), two microtubule-associated proteins, on kappa opioid receptor expression.	Pubmed	2.807e-05	0.2768	0.001006	0.009836	2	3	GABARAP,GABARAPL1
Pubmed	9892355	GABA(A)-receptor-associated protein links GABA(A) receptors and the cytoskeleton.	Pubmed	2.807e-05	0.2768	0.001006	0.009836	2	3	GABARAP,GABARAPL1
Pubmed	28267599	The RNA-binding protein SERBP1 interacts selectively with the signaling protein RACK1.	Pubmed	2.807e-05	0.2768	0.001006	0.009836	2	3	RACK1,PRMT1
Pubmed	23721406	Arginine68 is an essential residue for the C-terminal cleavage of human Atg8 family proteins.	Pubmed	2.807e-05	0.2768	0.001006	0.009836	2	3	GABARAP,GABARAPL1
Pubmed	20810658	Starch binding domain-containing protein 1/genethonin 1 is a novel participant in glycogen metabolism.	Pubmed	2.807e-05	0.2768	0.001006	0.009836	2	3	GABARAP,GABARAPL1
Pubmed	29016636	Expression of ribosomal proteins in normal and cancerous human prostate tissue.	Pubmed	2.807e-05	0.2768	0.001006	0.009836	2	3	RPS19,RPS21
Pubmed	20708039	?2-Adaptin is functioning in the late endosomal sorting pathway and interacts with ESCRT-I and -III subunits.	Pubmed	2.807e-05	0.2768	0.001006	0.009836	2	3	CHMP2A,VPS28
Pubmed	21068437	Haploinsufficiency for ribosomal protein genes causes selective activation of p53 in human erythroid progenitor cells.	Pubmed	2.807e-05	0.2768	0.001006	0.009836	2	3	RPS14,RPS19
Pubmed	21966382	The molecular assembly of amyloid a? controls its neurotoxicity and binding to cellular proteins.	Pubmed	2.807e-05	0.2768	0.001006	0.009836	2	3	VIM,CTSD
Pubmed	18854154	Global analysis of host-pathogen interactions that regulate early-stage HIV-1 replication.	Pubmed	2.894e-05	0.2853	0.001034	0.0101	7	283	DUSP12,PSMA2,PSMA7,UBE2C,ATXN2,RPL18,RBM17
Pubmed	21907836	Interactome study suggests multiple cellular functions of hepatoma-derived growth factor (HDGF).	Pubmed	2.919e-05	0.2878	0.001039	0.01016	6	191	RPL35A,SRSF5,RPS15A,RPS23,SSR1,UBA52
Pubmed	30335684	Vti1b promotes TRPV1 sensitization during inflammatory pain.	Pubmed	3.086e-05	0.3042	0.001091	0.01067	5	116	TPT1,SSR1,NDUFB10,ATXN2,VTI1B
Pubmed	16548883	Transcriptomic and proteomic analyses of rhabdomyosarcoma cells reveal differential cellular gene expression in response to enterovirus 71 infection.	Pubmed	3.111e-05	0.3067	0.001091	0.01067	3	20	TPT1,PSMA2,NPC2
Pubmed	20308691	Identification of a hormone-regulated dynamic nuclear actin network associated with estrogen receptor alpha in human breast cancer cell nuclei.	Pubmed	3.111e-05	0.3067	0.001091	0.01067	3	20	MYL6,RPS9,RPL18
Pubmed	19417104	SMG-8 and SMG-9, two novel subunits of the SMG-1 complex, regulate remodeling of the mRNA surveillance complex during nonsense-mediated mRNA decay.	Pubmed	3.111e-05	0.3067	0.001091	0.01067	3	20	RPS6,RPS16,NCBP2
Pubmed	25499913	AMBRA1 interplay with cullin E3 ubiquitin ligases regulates autophagy dynamics.	Pubmed	3.172e-05	0.3127	0.001109	0.01084	4	58	PSMA2,PSMA7,PSMB5,ACTN1
Pubmed	18977241	Oxidative stress, telomere length and biomarkers of physical aging in a cohort aged 79 years from the 1932 Scottish Mental Survey.	Pubmed	3.216e-05	0.317	0.00112	0.01095	5	117	VIM,NDUFA3,NDUFB10,NDUFC2,CTSD
Pubmed	29872149	Agrin has a pathological role in the progression of oral cancer.	Pubmed	3.471e-05	0.3422	0.001201	0.01174	6	197	VIM,ACTN1,ARL6IP4,MTHFD1,M6PR,HDLBP
Pubmed	22365833	Dynamic protein-protein interaction wiring of the human spliceosome.	Pubmed	3.471e-05	0.3422	0.001201	0.01174	6	197	SRSF5,U2SURP,TTC14,NCBP2,RACK1,RBM17
Pubmed	24337577	Protein interaction screening for the ankyrin repeats and suppressor of cytokine signaling (SOCS) box (ASB) family identify Asb11 as a novel endoplasmic reticulum resident ubiquitin ligase.	Pubmed	3.571e-05	0.352	0.001231	0.01203	6	198	VIM,RPL35A,PSMA2,ANXA5,RPS16,PFN1
Pubmed	30503554	Ubiquitin-protein ligase E3C maintains non-small-cell lung cancer stemness by targeting AHNAK-p53 complex.	Pubmed	3.621e-05	0.357	0.001244	0.01216	3	21	VIM,ACTN1,P4HB
Pubmed	22944692	A catalogue of putative HIV-1 protease host cell substrates.	Pubmed	4.248e-05	0.4188	0.001454	0.01421	5	124	VIM,RPS19,RPS23,EIF5A,ALDOA
Pubmed	21139048	Mass spectrometric analysis of lysine ubiquitylation reveals promiscuity at site level.	Pubmed	4.825e-05	0.4757	0.001646	0.01609	6	209	PSMA2,PSMA7,PSMB5,MRPL27,MLF2,MTHFD1
Pubmed	28700943	A Role for Mitochondrial Translation in Promotion of Viability in K-Ras Mutant Cells.	Pubmed	4.863e-05	0.4795	0.001653	0.01616	8	419	TPT1,RPS6,POLR2H,DYNLRB1,EIF1,ALDOA,TRAPPC2L,RPL18
Pubmed	26217791	Quantitative analysis of PPT1 interactome in human neuroblastoma cells.	Pubmed	4.954e-05	0.4885	0.001679	0.01641	6	210	VIM,MYL6,RPS19,ACTN1,P4HB,CTSD
Pubmed	16196087	Large-scale analysis of the human ubiquitin-related proteome.	Pubmed	5.472e-05	0.5394	0.001782	0.01742	7	313	PSMA2,PSMA7,UBE2C,PSMB5,MRPL27,MLF2,MTHFD1
Pubmed	28031328	Interactome Analysis Reveals a Novel Role for RAD6 in the Regulation of Proteasome Activity and Localization in Response to DNA Damage.	Pubmed	5.52e-05	0.5442	0.001782	0.01742	5	131	RPS9,RPS15A,RPS23,PFN1,EIF5A
Pubmed	19723497	Nogo-B receptor stabilizes Niemann-Pick type C2 protein and regulates intracellular cholesterol trafficking.	Pubmed	5.603e-05	0.5524	0.001782	0.01742	2	4	NPC2,CTSD
Pubmed	20007692	Degradation of some polyubiquitinated proteins requires an intrinsic proteasomal binding element in the substrates.	Pubmed	5.603e-05	0.5524	0.001782	0.01742	2	4	UBE2C,PSMB5
Pubmed	18451111	PX-RICS mediates ER-to-Golgi transport of the N-cadherin/beta-catenin complex.	Pubmed	5.603e-05	0.5524	0.001782	0.01742	2	4	GABARAP,GABARAPL1
Pubmed	20937868	Two abundant proteasome subtypes that uniquely process some antigens presented by HLA class I molecules.	Pubmed	5.603e-05	0.5524	0.001782	0.01742	2	4	PSMA2,PSMB10
Pubmed	11257307	Human CD1d associates with prolyl-4-hydroxylase during its biosynthesis.	Pubmed	5.603e-05	0.5524	0.001782	0.01742	2	4	B2M,P4HB
Pubmed	20980621	A novel testis-specific GTPase serves as a link to proteasome biogenesis: functional characterization of RhoS/RSA-14-44 in spermatogenesis.	Pubmed	5.603e-05	0.5524	0.001782	0.01742	2	4	PSMA2,PSMB5
Pubmed	25893343	Dysregulated COL3A1 and RPL8, RPS16, and RPS23 in Disc Degeneration Revealed by Bioinformatics Methods.	Pubmed	5.603e-05	0.5524	0.001782	0.01742	2	4	RPS16,RPS23
Pubmed	11414770	Cloning, expression patterns, and chromosome localization of three human and two mouse homologues of GABA(A) receptor-associated protein.	Pubmed	5.603e-05	0.5524	0.001782	0.01742	2	4	GABARAP,GABARAPL1
Pubmed	10471800	Oligomeric complexes involved in translocation of proteins across the membrane of the endoplasmic reticulum.	Pubmed	5.603e-05	0.5524	0.001782	0.01742	2	4	SSR1,SSR3
Pubmed	18384219	Proteomic comparison of nasopharyngeal cancer cell lines C666-1 and NP69 identifies down-regulation of annexin II and beta2-tubulin for nasopharyngeal carcinoma.	Pubmed	5.603e-05	0.5524	0.001782	0.01742	2	4	ANXA5,PFN1
Pubmed	21788341	Reduced ribosomal protein gene dosage and p53 activation in low-risk myelodysplastic syndrome.	Pubmed	5.603e-05	0.5524	0.001782	0.01742	2	4	RPS6,RPS19
Pubmed	2140597	Mouse vimentin: structural relationship to fos, jun, CREB and tpr.	Pubmed	5.603e-05	0.5524	0.001782	0.01742	2	4	VIM,FOS
Pubmed	22045982	Ribosomal protein gene deletions in Diamond-Blackfan anemia.	Pubmed	5.603e-05	0.5524	0.001782	0.01742	2	4	RPL35A,RPS19
Pubmed	22262766	Extensive gene deletions in Japanese patients with Diamond-Blackfan anemia.	Pubmed	5.603e-05	0.5524	0.001782	0.01742	2	4	RPL35A,RPS19
Pubmed	3558374	Transcriptional and translational regulation of ribosomal protein formation during mouse myoblast differentiation.	Pubmed	5.603e-05	0.5524	0.001782	0.01742	2	4	RPS16,RPL18
Pubmed	24137763	Sequence variants in four candidate genes (NIPSNAP1, GBAS, CHCHD1 and METT11D1) in patients with combined oxidative phosphorylation system deficiencies.	Pubmed	5.603e-05	0.5524	0.001782	0.01742	2	4	CHCHD1,METTL17
Pubmed	7916687	A tetrameric complex of membrane proteins in the endoplasmic reticulum.	Pubmed	5.603e-05	0.5524	0.001782	0.01742	2	4	SSR1,SSR3
Pubmed	19240132	The human CDK8 subcomplex is a molecular switch that controls Mediator coactivator function.	Pubmed	6.206e-05	0.6118	0.001967	0.01923	3	25	POLR2E,POLR2H,TAF11
Pubmed	28718761	The human cytoplasmic dynein interactome reveals novel activators of motility.	Pubmed	6.805e-05	0.6709	0.00215	0.02102	11	853	MYL6,AGPAT5,TRMT112,TMED5,PSME1,PPID,ARL6IP4,NANS,EIF5A,DYNLRB1,EIF3G
Pubmed	23503661	Landscape of the PARKIN-dependent ubiquitylome in response to mitochondrial depolarization.	Pubmed	7.043e-05	0.6944	0.002218	0.02168	4	71	PSMA2,PSMA7,PSMB5,PSME1
Pubmed	23455922	Interlaboratory reproducibility of large-scale human protein-complex analysis by standardized AP-MS.	Pubmed	7.171e-05	0.707	0.002252	0.02201	8	443	VIM,RPL31,RPS6,RPS14,RPS19,RPS23,SSR1,PRMT1
Pubmed	19423573	A protein interaction network for the large conductance Ca(2+)-activated K(+) channel in the mouse cochlea.	Pubmed	7.825e-05	0.7714	0.002449	0.02394	5	141	VIM,TPT1,ANXA5,PSMA7,ALDOA
Pubmed	20736409	Systematic mapping and functional analysis of a family of human epididymal secretory sperm-located proteins.	Pubmed	8.78e-05	0.8656	0.002731	0.02669	3	28	PFN1,SERPINA1,RACK1
Pubmed	1286669	Human liver protein map: a reference database established by microsequencing and gel comparison.	Pubmed	8.78e-05	0.8656	0.002731	0.02669	3	28	TPT1,BLVRB,P4HB
Pubmed	29784879	ER-resident protein 46 (ERp46) triggers the mannose-trimming activity of ER degradation-enhancing ?-mannosidase-like protein 3 (EDEM3).	Pubmed	9.32e-05	0.9189	0.002793	0.0273	2	5	SERPINA1,P4HB
Pubmed	16950395	hCLE/CGI-99, a human protein that interacts with the influenza virus polymerase, is a mRNA transcription modulator.	Pubmed	9.32e-05	0.9189	0.002793	0.0273	2	5	HYPK,DYNLRB1
Pubmed	29712776	eIF5A is required for autophagy by mediating ATG3 translation.	Pubmed	9.32e-05	0.9189	0.002793	0.0273	2	5	RPS6,EIF5A
Pubmed	29067678	The immunoproteasome subunit LMP7 is required in the murine thymus for filling up a hole in the T cell repertoire.	Pubmed	9.32e-05	0.9189	0.002793	0.0273	2	5	PSMB10,PSME1
Pubmed	12519221	Impaired expression of proteasome subunits and human leukocyte antigens class I in human colon cancer cells.	Pubmed	9.32e-05	0.9189	0.002793	0.0273	2	5	PSMB10,PSME1
Pubmed	18367545	Requirement of the human GARP complex for mannose 6-phosphate-receptor-dependent sorting of cathepsin D to lysosomes.	Pubmed	9.32e-05	0.9189	0.002793	0.0273	2	5	CTSD,M6PR
Pubmed	1383034	Proto-oncogene c-jun and c-fos messenger RNAs increase in the liver of carnitine-deficient juvenile visceral steatosis (jvs) mice.	Pubmed	9.32e-05	0.9189	0.002793	0.0273	2	5	FOS,ALDOA
Pubmed	17380188	Simultaneous induction of the four subunits of the TRAP complex by ER stress accelerates ER degradation.	Pubmed	9.32e-05	0.9189	0.002793	0.0273	2	5	SSR1,SERPINA1
Pubmed	24747438	Lipidation of the LC3/GABARAP family of autophagy proteins relies on a membrane-curvature-sensing domain in Atg3.	Pubmed	9.32e-05	0.9189	0.002793	0.0273	2	5	GABARAP,GABARAPL1
Pubmed	10930447	Inhibition of ubiquitin-proteasome pathway-mediated I kappa B alpha degradation by a naturally occurring antibacterial peptide.	Pubmed	9.32e-05	0.9189	0.002793	0.0273	2	5	PSMA2,PSMA7
Pubmed	7644499	The product of the ataxia-telangiectasia group D complementing gene, ATDC, interacts with a protein kinase C substrate and inhibitor.	Pubmed	9.32e-05	0.9189	0.002793	0.0273	2	5	VIM,HINT1
Pubmed	21360704	PA28 and the proteasome immunosubunits play a central and independent role in the production of MHC class I-binding peptides in vivo.	Pubmed	9.32e-05	0.9189	0.002793	0.0273	2	5	PSMB10,PSME1
Pubmed	28977470	The PRMT5/WDR77 complex regulates alternative splicing through ZNF326 in breast cancer.	Pubmed	9.525e-05	0.9391	0.002846	0.02781	5	147	MYL6,RPS14,RPS25,ACTN1,ALDOA
Pubmed	24803591	The tissue-specific transcriptomic landscape of the mid-gestational mouse embryo.	Pubmed	0.0001083	1	0.003217	0.03144	3	30	B2M,PSMA7,PRMT1
Pubmed	14630798	Characterization of the proteins released from activated platelets leads to localization of novel platelet proteins in human atherosclerotic lesions.	Pubmed	0.0001083	1	0.003217	0.03144	3	30	ACTN1,PFN1,ALDOA
Pubmed	30349055	Heterozygous deletion of chromosome 17p renders prostate cancer vulnerable to inhibition of RNA polymerase II.	Pubmed	0.0001132	1	0.00334	0.03264	6	244	VIM,MYL6,RPS6,POLR2H,RPS23,RPL18
Pubmed	28902428	Nuclear lamina genetic variants, including a truncated LAP2, in twins and siblings with nonalcoholic fatty liver disease.	Pubmed	0.0001132	1	0.00334	0.03264	6	244	VIM,RPL27,RPS9,RPS15A,RPS23,P4HB
Pubmed	25817432	Cmr1/WDR76 defines a nuclear genotoxic stress body linking genome integrity and protein quality control.	Pubmed	0.0001197	1	0.003522	0.03442	3	31	RPS23,RPS25,RACK1
Pubmed	29961565	Endogenous Cell Type-Specific Disrupted in Schizophrenia 1 Interactomes Reveal Protein Networks Associated With Neurodevelopmental Disorders.	Pubmed	0.0001222	1	0.003585	0.03504	5	155	MYL6,RPS15A,RPS25,ACTN1,CTSD
Pubmed	21103663	Identification of VKORC1 interaction partners by split-ubiquitin system and coimmunoprecipitation.	Pubmed	0.0001295	1	0.003788	0.03702	4	83	TMEM134,SERP1,SERPINA1,TRAM1
Pubmed	17573772	Anchoring of the 26S proteasome to the organellar membrane by FKBP38.	Pubmed	0.0001317	1	0.003816	0.0373	3	32	PSMA2,PSMA7,PSMB5
Pubmed	27626371	Accessory subunits are integral for assembly and function of human mitochondrial complex I.	Pubmed	0.0001317	1	0.003816	0.0373	3	32	NDUFA3,NDUFB10,NDUFC2
Pubmed	19338310	Streamline proteomic approach for characterizing protein-protein interaction network in a RAD52 protein complex.	Pubmed	0.0001317	1	0.003816	0.0373	3	32	RPS19,PFN1,ALDOA
Pubmed	28077445	Human Antiviral Protein IFIX Suppresses Viral Gene Expression during Herpes Simplex Virus 1 (HSV-1) Infection and Is Counteracted by Virus-induced Proteasomal Degradation.	Pubmed	0.000132	1	0.003816	0.0373	6	251	DUSP12,RPS6,U2SURP,POLR2E,POLR2H,RACK1
Pubmed	6993285	Construction and identification of cDNA clones for mouse ribosomal proteins: application for the study of r-protein gene expression.	Pubmed	0.0001395	1	0.003886	0.03798	2	6	RPS16,RPL18
Pubmed	20200478	Nix, a receptor protein for mitophagy in mammals.	Pubmed	0.0001395	1	0.003886	0.03798	2	6	GABARAP,GABARAPL1
Pubmed	17580304	p62/SQSTM1 binds directly to Atg8/LC3 to facilitate degradation of ubiquitinated protein aggregates by autophagy.	Pubmed	0.0001395	1	0.003886	0.03798	2	6	GABARAP,GABARAPL1
Pubmed	19403671	Human immunodeficiency virus type 1 Gag p24 alters the composition of immunoproteasomes and affects antigen presentation.	Pubmed	0.0001395	1	0.003886	0.03798	2	6	PSMB10,PSME1
Pubmed	7237550	Chromosomal distribution of ribosomal protein genes in the mouse.	Pubmed	0.0001395	1	0.003886	0.03798	2	6	RPS16,RPL18
Pubmed	25877867	The ribosome quality control pathway can access nascent polypeptides stalled at the Sec61 translocon.	Pubmed	0.0001395	1	0.003886	0.03798	2	6	RPS9,SSR1
Pubmed	22772448	Why the structure but not the activity of the immunoproteasome subunit low molecular mass polypeptide 2 rescues antigen presentation.	Pubmed	0.0001395	1	0.003886	0.03798	2	6	PSMB10,PSME1
Pubmed	18641651	Ribosomal mutations cause p53-mediated dark skin and pleiotropic effects.	Pubmed	0.0001395	1	0.003886	0.03798	2	6	RPS6,RPS19
Pubmed	22948227	MAPK15/ERK8 stimulates autophagy by interacting with LC3 and GABARAP proteins.	Pubmed	0.0001395	1	0.003886	0.03798	2	6	GABARAP,GABARAPL1
Pubmed	10047537	Antigen presentation by MHC class I and its regulation by interferon gamma.	Pubmed	0.0001395	1	0.003886	0.03798	2	6	PSMB10,PSME1
Pubmed	23018640	Sequence analysis of ?-subunit genes of the 20S proteasome in patients with relapsed multiple myeloma treated with bortezomib or dexamethasone.	Pubmed	0.0001395	1	0.003886	0.03798	2	6	PSMB5,PSMB10
Pubmed	20378560	Mutations in the ribosomal protein genes in Japanese patients with Diamond-Blackfan anemia.	Pubmed	0.0001395	1	0.003886	0.03798	2	6	RPL35A,RPS19
Pubmed	21418524	Substrate preference and phosphatidylinositol monophosphate inhibition of the catalytic domain of the Per-Arnt-Sim domain kinase PASKIN.	Pubmed	0.0001395	1	0.003886	0.03798	2	6	VIM,RPS6
Pubmed	12676794	The RNA polymerase II elongation complex.	Pubmed	0.0001446	1	0.004016	0.03925	3	33	POLR2E,POLR2H,NCBP2
Pubmed	26885983	The C-terminal cytoplasmic tail of hedgehog receptor Patched1 is a platform for E3 ubiquitin ligase complexes.	Pubmed	0.0001486	1	0.004114	0.04021	4	86	VIM,MYL6,PSMA7,PRMT1
Pubmed	16502470	Human colostrum: identification of minor proteins in the aqueous phase by proteomics.	Pubmed	0.0001502	1	0.004149	0.04055	5	162	B2M,ACTN1,UBA52,SERPINA1,CTSD
Pubmed	21081666	Nuclear import of histone deacetylase 5 by requisite nuclear localization signal phosphorylation.	Pubmed	0.0001533	1	0.00422	0.04125	6	258	GPS2,PSMB5,MTHFD1,P4HB,PRMT1,ALDOA
Pubmed	27705803	A High-Density Map for Navigating the Human Polycomb Complexome.	Pubmed	0.0001537	1	0.004222	0.04126	8	495	C17orf49,RPL35A,PSMA2,PSMA7,PSMB5,POLR2H,SSR1,MLF2
Pubmed	27428775	An atomic structure of the human 26S proteasome.	Pubmed	0.0001582	1	0.004321	0.04223	3	34	PSMA2,PSMA7,PSMB5
Pubmed	9878551	cDNA of eight nuclear encoded subunits of NADH:ubiquinone oxidoreductase: human complex I cDNA characterization completed.	Pubmed	0.0001582	1	0.004321	0.04223	3	34	NDUFA3,NDUFB10,NDUFC2
Pubmed	25144556	Autophagic degradation of the inhibitory p53 isoform ?133p53? as a regulatory mechanism for p53-mediated senescence.	Pubmed	0.0001624	1	0.004422	0.04322	4	88	VIM,RPL27,RPS16,RPS19
Pubmed	30257870	Angelman syndrome-associated point mutations in the Zn	Pubmed	0.0001727	1	0.00469	0.04584	3	35	PSMA2,PSMA7,PSMB5
Pubmed	1602151	Treatment of Haemophilus aphrophilus endocarditis with ciprofloxacin.	Pubmed	0.0001771	1	0.004796	0.04687	4	90	ANXA5,SERPINA1,RACK1,ALDOA
Pubmed	30442662	Ubiquilin 2 modulates ALS/FTD-linked FUS-RNA complex dynamics and stress granule formation.	Pubmed	0.000192	1	0.005098	0.04982	6	269	VIM,RPS9,MTHFD1,EIF3G,CTSD,RPL18
Pubmed	27899360	Widespread and dynamic translational control of red blood cell development.	Pubmed	0.0001927	1	0.005098	0.04982	4	92	GABARAP,PFN1,BUD23,NCBP2
Pubmed	15840729	Scanning the human proteome for calmodulin-binding proteins.	Pubmed	0.0001927	1	0.005098	0.04982	4	92	TPT1,SRSF5,RPS14,RPS15A
Pubmed	3186715	Chromosomal location of three spectrin genes: relationship to the inherited hemolytic anemias of mouse and man.	Pubmed	0.0001949	1	0.005098	0.04982	2	7	FOS,B2M
Pubmed	26100019	The DHX33 RNA Helicase Promotes mRNA Translation Initiation.	Pubmed	0.0001949	1	0.005098	0.04982	2	7	RPL27,EIF3G
Pubmed	11916981	Mammalian class E vps proteins recognize ubiquitin and act in the removal of endosomal protein-ubiquitin conjugates.	Pubmed	0.0001949	1	0.005098	0.04982	2	7	UBA52,VPS28
Pubmed	28604719	Essential role for GABARAP autophagy proteins in interferon-inducible GTPase-mediated host defense.	Pubmed	0.0001949	1	0.005098	0.04982	2	7	GABARAP,GABARAPL1
Pubmed	25446099	Chaperone protein HYPK interacts with the first 17 amino acid region of Huntingtin and modulates mutant HTT-mediated aggregation and cytotoxicity.	Pubmed	0.0001949	1	0.005098	0.04982	2	7	MLF2,HYPK
Pubmed	25599644	Crystal structure of the human 20S proteasome in complex with carfilzomib.	Pubmed	0.0001949	1	0.005098	0.04982	2	7	PSMA2,PSMA7
Pubmed	24668264	Structural determinants in GABARAP required for the selective binding and recruitment of ALFY to LC3B-positive structures.	Pubmed	0.0001949	1	0.005098	0.04982	2	7	GABARAP,GABARAPL1
Pubmed	23027949	In vitro reconstitution of the ordered assembly of the endosomal sorting complex required for transport at membrane-bound HIV-1 Gag clusters.	Pubmed	0.0001949	1	0.005098	0.04982	2	7	CHMP2A,VPS28
Pubmed	15225636	The alpha4 and alpha7 subunits and assembly of the 20S proteasome.	Pubmed	0.0001949	1	0.005098	0.04982	2	7	PSMA2,PSMA7
Pubmed	18454133	Essential role for Nix in autophagic maturation of erythroid cells.	Pubmed	0.0001949	1	0.005098	0.04982	2	7	COX4I1,ANXA5
Pubmed	17207965	hORFeome v3.1: a resource of human open reading frames representing over 10,000 human genes.	Pubmed	0.0002022	1	0.005274	0.05154	15	1678	C17orf49,MYL6,CCDC32,PSMA2,TMED5,RNF181,POLR2E,PSMB5,MIEN1,BUD23,SERPINA1,MRPL48,METTL17,M6PR,RBM17
Pubmed	30562941	Proteomic Analysis of the Spinophilin Interactome in Rodent Striatum Following Psychostimulant Sensitization.	Pubmed	0.0002065	1	0.005371	0.05249	7	388	VIM,MYL6,COX4I1,RPS16,RPS23,ACTN1,ALDOA
Pubmed	17643375	Systematic analysis of the protein interaction network for the human transcription machinery reveals the identity of the 7SK capping enzyme.	Pubmed	0.000213	1	0.005526	0.05401	7	390	POLR2E,RPS9,POLR2H,SRI,RPS14,CPNE1,PRMT1
Pubmed	16263699	Elucidation of N-glycosylation sites on human platelet proteins: a glycoproteomic approach.	Pubmed	0.0002211	1	0.005691	0.05562	3	38	CTSA,SERPINA1,CTSD
Pubmed	16396496	Insulin-dependent interactions of proteins with GLUT4 revealed through stable isotope labeling by amino acids in cell culture (SILAC).	Pubmed	0.0002211	1	0.005691	0.05562	3	38	ACTN1,UBA52,CTSD
Pubmed	29666234	Nuclear export of ubiquitinated proteins via the UBIN-POST system.	Pubmed	0.0002211	1	0.005691	0.05562	3	38	PSMA2,PSMA7,PSMB5
Pubmed	8946909	The general transcription factors of RNA polymerase II.	Pubmed	0.000239	1	0.006119	0.05981	3	39	POLR2E,POLR2H,TAF11
Pubmed	9405375	Three transitions in the RNA polymerase II transcription complex during initiation.	Pubmed	0.000239	1	0.006119	0.05981	3	39	POLR2E,POLR2H,TAF11
Pubmed	16916647	Substrate and functional diversity of lysine acetylation revealed by a proteomics survey.	Pubmed	0.0002514	1	0.006421	0.06275	5	181	ANXA5,PFN1,GSTK1,EIF5A,ALDOA
Pubmed	28533407	Histone-binding of DPF2 mediates its repressive role in myeloid differentiation.	Pubmed	0.0002522	1	0.006424	0.06279	6	283	MYL6,U2SURP,POLR2E,MRPL27,PRMT1,EIF3G
Pubmed	1939271	Abortive initiation is increased only for the weakest members of a set of down mutants of the adenovirus 2 major late promoter.	Pubmed	0.0002578	1	0.006441	0.06296	3	40	POLR2E,POLR2H,TAF11
Pubmed	2449431	ATP activates transcription initiation from promoters by RNA polymerase II in a reversible step prior to RNA synthesis.	Pubmed	0.0002578	1	0.006441	0.06296	3	40	POLR2E,POLR2H,TAF11
Pubmed	9054383	Association of Tat with purified HIV-1 and HIV-2 transcription preinitiation complexes.	Pubmed	0.0002578	1	0.006441	0.06296	3	40	POLR2E,POLR2H,TAF11
Pubmed	20498273	PAC1 gene knockout reveals an essential role of chaperone-mediated 20S proteasome biogenesis and latent 20S proteasomes in cellular homeostasis.	Pubmed	0.0002578	1	0.006441	0.06296	3	40	PSMA2,PSMA7,PSMB5
Pubmed	24614889	HACE1-dependent protein degradation provides cardiac protection in response to haemodynamic stress.	Pubmed	0.0002578	1	0.006441	0.06296	3	40	VIM,ACTN1,EIF5A
Pubmed	25771791	Autophagy receptor NDP52 regulates pathogen-containing autophagosome maturation.	Pubmed	0.0002594	1	0.006441	0.06296	2	8	GABARAP,GABARAPL1
Pubmed	22470510	DOR/Tp53inp2 and Tp53inp1 constitute a metazoan gene family encoding dual regulators of autophagy and transcription.	Pubmed	0.0002594	1	0.006441	0.06296	2	8	GABARAP,GABARAPL1
Pubmed	16759355	Modification of Cul1 regulates its association with proteasomal subunits.	Pubmed	0.0002594	1	0.006441	0.06296	2	8	PSMA2,PSMA7
Pubmed	10047538	Genes regulating MHC class I processing of antigen.	Pubmed	0.0002594	1	0.006441	0.06296	2	8	B2M,PSMB10
Pubmed	17540904	Regulation of CD8+ T cell development by thymus-specific proteasomes.	Pubmed	0.0002594	1	0.006441	0.06296	2	8	PSMB5,PSMB10
Pubmed	23383273	VCP phosphorylation-dependent interaction partners prevent apoptosis in Helicobacter pylori-infected gastric epithelial cells.	Pubmed	0.0002769	1	0.006822	0.06668	6	288	VIM,ANXA5,RPS9,ACTN1,EIF5A,HDLBP
Pubmed	12775419	Differential transcriptional regulation by human immunodeficiency virus type 1 and gp120 in human astrocytes.	Pubmed	0.0002775	1	0.006822	0.06668	3	41	HINT1,POLR2E,POLR2H
Pubmed	24583282	A systems wide mass spectrometric based linear motif screen to identify dominant in-vivo interacting proteins for the ubiquitin ligase MDM2.	Pubmed	0.0002775	1	0.006822	0.06668	3	41	TPT1,PSMA7,RPS23
Pubmed	29549242	SUMO targets the APC/C to regulate transition from metaphase to anaphase.	Pubmed	0.0002775	1	0.006822	0.06668	3	41	UBE2C,EIF1,ANAPC5
Pubmed	22623531	Functional genomics identifies therapeutic targets for MYC-driven cancer.	Pubmed	0.0002971	1	0.007276	0.07111	4	103	C17orf49,POLR2E,ALDOA,CTSD
Pubmed	12611891	The subunit composition of the human NADH dehydrogenase obtained by rapid one-step immunopurification.	Pubmed	0.0002982	1	0.007276	0.07111	3	42	NDUFA3,NDUFB10,NDUFC2
Pubmed	18985028	Hepatitis C virus infection protein network.	Pubmed	0.0002982	1	0.007276	0.07111	3	42	VIM,GPS2,ACTN1
Pubmed	21890473	A proteome-wide, quantitative survey of in vivo ubiquitylation sites reveals widespread regulatory roles.	Pubmed	0.0002994	1	0.007288	0.07123	5	188	PSMA2,PSMA7,PSMB5,MRPL27,MTHFD1
Pubmed	29449217	ZFP36L2 is a cell cycle-regulated CCCH protein necessary for DNA lesion-induced S-phase arrest.	Pubmed	0.0003068	1	0.00745	0.07281	5	189	MYL6,RPS16,RPS19,PFN1,EIF3G
Pubmed	9150946	Two-dimensional electrophoretic analysis of human breast carcinoma proteins: mapping of proteins that bind to the SH3 domain of mixed lineage kinase MLK2.	Pubmed	0.0003328	1	0.007964	0.07784	2	9	VIM,TPT1
Pubmed	17055437	Redox regulation facilitates optimal peptide selection by MHC class I during antigen processing.	Pubmed	0.0003328	1	0.007964	0.07784	2	9	B2M,P4HB
Pubmed	29867141	Potent and specific Atg8-targeting autophagy inhibitory peptides from giant ankyrins.	Pubmed	0.0003328	1	0.007964	0.07784	2	9	GABARAP,GABARAPL1
Pubmed	21617041	Phosphorylation of the autophagy receptor optineurin restricts Salmonella growth.	Pubmed	0.0003328	1	0.007964	0.07784	2	9	GABARAP,GABARAPL1
Pubmed	26040720	Regulation of endoplasmic reticulum turnover by selective autophagy.	Pubmed	0.0003328	1	0.007964	0.07784	2	9	GABARAP,GABARAPL1
Pubmed	29251248	The E3 ubiquitin ligase NEDD4 enhances killing of membrane-perturbing intracellular bacteria by promoting autophagy.	Pubmed	0.0003328	1	0.007964	0.07784	2	9	GABARAP,GABARAPL1
Pubmed	29950673	mTORC1 accelerates retinal development via the immunoproteasome.	Pubmed	0.0003424	1	0.008034	0.07852	3	44	RPS6,PSMB5,PSMB10
Pubmed	18922472	Distinct modes of regulation of the Uch37 deubiquitinating enzyme in the proteasome and in the Ino80 chromatin-remodeling complex.	Pubmed	0.0003661	1	0.008034	0.07852	3	45	PSMA2,PSMA7,PSMB5
Pubmed	12226669	Comprehensive proteomic analysis of the human spliceosome.	Pubmed	0.0003686	1	0.008034	0.07852	4	109	SRSF5,POLR2E,POLR2H,NCBP2
Pubmed	29511296	Characterization of gene regulation and protein interaction networks for Matrin 3 encoding mutations linked to amyotrophic lateral sclerosis and myopathy.	Pubmed	0.0003686	1	0.008034	0.07852	4	109	RPL27,RPS6,RPS9,RPL18
Pubmed	29969578	SUMO-specific protease 2 (SENP2) suppresses keratinocyte migration by targeting NDR1 for de-SUMOylation.	Pubmed	0.0003908	1	0.008034	0.07852	3	46	MYL6,RPS25,UBA52
Pubmed	30021884	Histone Interaction Landscapes Visualized by Crosslinking Mass Spectrometry in Intact Cell Nuclei.	Pubmed	0.0003975	1	0.008034	0.07852	5	200	VIM,RPS6,RPS14,ACTN1,EIF3G
Pubmed	16381901	The LIFEdb database in 2006.	Pubmed	0.0003993	1	0.008034	0.07852	9	720	AGPAT5,ANXA5,JKAMP,SERP1,NDUFC2,TMED4,GABARAPL1,RACK1,GSTK1
Pubmed	15489336	From ORFeome to biology: a functional genomics pipeline.	Pubmed	0.0004073	1	0.008034	0.07852	9	722	AGPAT5,ANXA5,JKAMP,SERP1,NDUFC2,TMED4,GABARAPL1,RACK1,GSTK1
Pubmed	24344204	TIMMDC1/C3orf1 functions as a membrane-embedded mitochondrial complex I assembly factor through association with the MCIA complex.	Pubmed	0.0004086	1	0.008034	0.07852	4	112	NDUFA3,UQCR10,NDUFB10,NDUFC2
Pubmed	20010802	Nix is a selective autophagy receptor for mitochondrial clearance.	Pubmed	0.0004152	1	0.008034	0.07852	2	10	GABARAP,GABARAPL1
Pubmed	20797700	Filament-associated TSGA10 protein is expressed in professional antigen presenting cells and interacts with vimentin.	Pubmed	0.0004152	1	0.008034	0.07852	2	10	VIM,MYL6
Pubmed	31231033	IL-10-Dependent Crosstalk between Murine Marginal Zone B Cells, Macrophages, and CD8?	Pubmed	0.0004152	1	0.008034	0.07852	2	10	DOCK8,B2M
Pubmed	21146485	Identification of cyclophilin-40-interacting proteins reveals potential cellular function of cyclophilin-40.	Pubmed	0.0004152	1	0.008034	0.07852	2	10	PPID,RACK1
Pubmed	24725430	Vigilin interacts with CCCTC-binding factor (CTCF) and is involved in CTCF-dependent regulation of the imprinted genes Igf2 and H19.	Pubmed	0.0004152	1	0.008034	0.07852	2	10	RPL31,HDLBP
Pubmed	1991513	Non-viral cellular substrates for human immunodeficiency virus type 1 protease.	Pubmed	0.0004152	1	0.008034	0.07852	2	10	VIM,ACTN1
Pubmed	8088780	Refinement of the DNA marker maps of mouse chromosome 12.	Pubmed	0.0004152	1	0.008034	0.07852	2	10	FOS,ZBTB25
Pubmed	19250911	A role for NBR1 in autophagosomal degradation of ubiquitinated substrates.	Pubmed	0.0004152	1	0.008034	0.07852	2	10	GABARAP,GABARAPL1
Pubmed	23417110	Genome-wide association study identified the human leukocyte antigen region as a novel locus for plasma beta-2 microglobulin.	Pubmed	0.0004152	1	0.008034	0.07852	2	10	B2M,ATXN2
Pubmed	10567706	Interactions between the full complement of human RNA polymerase II subunits.	Pubmed	0.0004152	1	0.008034	0.07852	2	10	POLR2E,POLR2H
Pubmed	24121268	The degradation of p53 and its major E3 ligase Mdm2 is differentially dependent on the proteasomal ubiquitin receptor S5a.	Pubmed	0.0004152	1	0.008034	0.07852	2	10	PSMA2,PSMB5
Pubmed	31213539	SIP/CacyBP promotes autophagy by regulating levels of BRUCE/Apollon, which stimulates LC3-I degradation.	Pubmed	0.0004152	1	0.008034	0.07852	2	10	GABARAP,GABARAPL1
Pubmed	9488465	EWS, but not EWS-FLI-1, is associated with both TFIID and RNA polymerase II: interactions between two members of the TET family, EWS and hTAFII68, and subunits of TFIID and RNA polymerase II complexes.	Pubmed	0.0004152	1	0.008034	0.07852	2	10	POLR2E,TAF11
Pubmed	31114027	UBAP2L arginine methylation by PRMT1 modulates stress granule assembly.	Pubmed	0.0004152	1	0.008034	0.07852	2	10	RPS6,PRMT1
Pubmed	15159402	Identification of interaction partners and substrates of the cyclin A1-CDK2 complex.	Pubmed	0.0004152	1	0.008034	0.07852	2	10	GPS2,RACK1
Pubmed	30217973	HUWE1 E3 ligase promotes PINK1/PARKIN-independent mitophagy by regulating AMBRA1 activation via IKK?.	Pubmed	0.0004152	1	0.008034	0.07852	2	10	GABARAP,GABARAPL1
Pubmed	28287329	ATG4B contains a C-terminal LIR motif important for binding and efficient cleavage of mammalian orthologs of yeast Atg8.	Pubmed	0.0004152	1	0.008034	0.07852	2	10	GABARAP,GABARAPL1
Pubmed	29426817	The IAP family member BRUCE regulates autophagosome-lysosome fusion.	Pubmed	0.0004152	1	0.008034	0.07852	2	10	GABARAP,GABARAPL1
Pubmed	9201987	Interactions between the human RNA polymerase II subunits.	Pubmed	0.0004152	1	0.008034	0.07852	2	10	POLR2E,POLR2H
Pubmed	23403292	Endogenous purification reveals GREB1 as a key estrogen receptor regulatory factor.	Pubmed	0.0004226	1	0.008034	0.07852	4	113	U2SURP,ACTN1,EIF5A,PRMT1
Pubmed	29530978	Elucidation of the 14-3-3? interactome reveals critical roles of RNA-splicing factors during adipogenesis.	Pubmed	0.0004226	1	0.008034	0.07852	4	113	RPL27,RPS16,RPS23,HDLBP
Pubmed	25659154	ABCE1 is a highly conserved RNA silencing suppressor.	Pubmed	0.000435	1	0.008034	0.07852	5	204	VIM,RPL35A,PSMA2,RPS25,CTSA
Pubmed	8849451	Tat-SF1: cofactor for stimulation of transcriptional elongation by HIV-1 Tat.	Pubmed	0.0004432	1	0.008034	0.07852	3	48	POLR2E,POLR2H,TAF11
Pubmed	17332742	Composition and three-dimensional EM structure of double affinity-purified, human prespliceosomal A complexes.	Pubmed	0.0004516	1	0.008034	0.07852	4	115	SRSF5,U2SURP,NCBP2,RBM17
Pubmed	20000738	Proteomic dissection of cell type-specific H2AX-interacting protein complex associated with hepatocellular carcinoma.	Pubmed	0.0004516	1	0.008034	0.07852	4	115	ANXA5,P4HB,ALDOA,CTSD
Pubmed	20186120	A functional peptidyl-tRNA hydrolase, ICT1, has been recruited into the human mitochondrial ribosome.	Pubmed	0.0004649	1	0.008034	0.07852	5	207	COX4I1,MRPL27,MRPL48,CHCHD1,METTL17
Pubmed	21362503	Protein profile of exosomes from trabecular meshwork cells.	Pubmed	0.0004711	1	0.008034	0.07852	3	49	VIM,ANXA5,ACTN1
Pubmed	28685749	The E3 ubiquitin ligase and RNA-binding protein ZNF598 orchestrates ribosome quality control of premature polyadenylated mRNAs.	Pubmed	0.0004838	1	0.008034	0.07852	6	320	RPS6,RPS9,RPS16,SSR1,RACK1,EIF3G
Pubmed	23272104	Identification of HYPK-interacting proteins reveals involvement of HYPK in regulating cell growth, cell cycle, unfolded protein response and cell death.	Pubmed	0.0005	1	0.008034	0.07852	3	50	VIM,MLF2,HYPK
Pubmed	18218630	G-protein pathway suppressor 2 (GPS2) interacts with the regulatory factor X4 variant 3 (RFX4_v3) and functions as a transcriptional co-activator.	Pubmed	0.0005064	1	0.008034	0.07852	2	11	GPS2,MLF2
Pubmed	19710420	Mice lacking mannose 6-phosphate uncovering enzyme activity have a milder phenotype than mice deficient for N-acetylglucosamine-1-phosphotransferase activity.	Pubmed	0.0005064	1	0.008034	0.07852	2	11	CTSD,M6PR
Pubmed	23100423	Mammalian target of rapamycin signaling is a key regulator of the transit-amplifying progenitor pool in the adult and aging forebrain.	Pubmed	0.0005064	1	0.008034	0.07852	2	11	VIM,RPS6
Pubmed	25368385	Deregulation of Rb-E2F1 axis causes chromosomal instability by engaging the transactivation function of Cdc20-anaphase-promoting complex/cyclosome.	Pubmed	0.0005064	1	0.008034	0.07852	2	11	UBE2C,ANAPC5
Pubmed	23043107	ATG8 family proteins act as scaffolds for assembly of the ULK complex: sequence requirements for LC3-interacting region (LIR) motifs.	Pubmed	0.0005064	1	0.008034	0.07852	2	11	GABARAP,GABARAPL1
Pubmed	28253953	Methods for Studying Interactions Between Atg8/LC3/GABARAP and LIR-Containing Proteins.	Pubmed	0.0005064	1	0.008034	0.07852	2	11	GABARAP,GABARAPL1
Pubmed	25684205	CUL3-KBTBD6/KBTBD7 ubiquitin ligase cooperates with GABARAP proteins to spatially restrict TIAM1-RAC1 signaling.	Pubmed	0.0005064	1	0.008034	0.07852	2	11	GABARAP,GABARAPL1
Pubmed	20577052	Autophagy is essential for mouse sense of balance.	Pubmed	0.0005064	1	0.008034	0.07852	2	11	GABARAP,GABARAPL1
Pubmed	9371744	Genetic mapping of 262 loci derived from expressed sequences in a murine interspecific cross using single-strand conformational polymorphism analysis.	Pubmed	0.0005071	1	0.008034	0.07852	5	211	COX4I1,ANXA5,RNASEK,RACK1,PRMT1
Pubmed	30333137	LCP1 preferentially binds clasped ?M?2 integrin and attenuates leukocyte adhesion under flow.	Pubmed	0.0005249	1	0.008034	0.07852	6	325	VIM,RNF181,BLVRB,MTHFD1,EIF5A,ALDOA
Pubmed	22354994	Biochemical and phosphoproteomic analysis of the helix-loop-helix protein E47.	Pubmed	0.0005303	1	0.008034	0.07852	4	120	RPL31,COX7A2,EIF5A,EIF3G
Pubmed	11230166	Toward a catalog of human genes and proteins: sequencing and analysis of 500 novel complete protein coding human cDNAs.	Pubmed	0.0005352	1	0.008034	0.07852	9	750	AGPAT5,GPS2,JKAMP,SERP1,NDUFC2,TMED4,GABARAPL1,GSTK1,SLC25A39
Pubmed	14499622	Yeast two-hybrid screens imply involvement of Fanconi anemia proteins in transcription regulation, cell signaling, oxidative metabolism, and cellular transport.	Pubmed	0.0005936	1	0.008034	0.07852	3	53	TPT1,ALDOA,RPL18
Pubmed	10069959	Human immunodeficiency virus type 1 Tat-dependent activation of an arrested RNA polymerase II elongation complex.	Pubmed	0.0006065	1	0.008034	0.07852	2	12	POLR2E,POLR2H
Pubmed	21972559	[Positive and negative regulation of transcription from HIV provirus].	Pubmed	0.0006065	1	0.008034	0.07852	2	12	POLR2E,POLR2H
Pubmed	8910388	Requirements for RNA polymerase II carboxyl-terminal domain for activated transcription of human retroviruses human T-cell lymphotropic virus I and HIV-1.	Pubmed	0.0006065	1	0.008034	0.07852	2	12	POLR2E,POLR2H
Pubmed	9631292	The role of assembly in insulin's biosynthesis.	Pubmed	0.0006065	1	0.008034	0.07852	2	12	SSR1,SSR3
Pubmed	2190099	Activation of transcription by HIV-1 Tat protein tethered to nascent RNA through another protein.	Pubmed	0.0006065	1	0.008034	0.07852	2	12	POLR2E,POLR2H
Pubmed	24085347	Amyotrophic lateral sclerosis: an update on recent genetic insights.	Pubmed	0.0006065	1	0.008034	0.07852	2	12	PFN1,ATXN2
Pubmed	8876177	Trans-activation by human immunodeficiency virus Tat protein requires the C-terminal domain of RNA polymerase II.	Pubmed	0.0006065	1	0.008034	0.07852	2	12	POLR2E,POLR2H
Pubmed	8637904	Human immunodeficiency virus type-1 Tat is an integral component of the activated transcription-elongation complex.	Pubmed	0.0006065	1	0.008034	0.07852	2	12	POLR2E,POLR2H
Pubmed	12126615	A bimolecular mechanism of HIV-1 Tat protein interaction with RNA polymerase II transcription elongation complexes.	Pubmed	0.0006065	1	0.008034	0.07852	2	12	POLR2E,POLR2H
Pubmed	27022092	G3BP-Caprin1-USP10 complexes mediate stress granule condensation and associate with 40S subunits.	Pubmed	0.0006065	1	0.008034	0.07852	2	12	RPS6,RPS23
Pubmed	22505724	Methods for quantification of in vivo changes in protein ubiquitination following proteasome and deubiquitinase inhibition.	Pubmed	0.0006184	1	0.008034	0.07852	4	125	PSMA2,PSMA7,PSMB5,MTHFD1
Pubmed	25464930	Novel interactive partners of neuroligin 3: new aspects for pathogenesis of autism.	Pubmed	0.0006272	1	0.008034	0.07852	3	54	MIEN1,GUK1,CTSD
Pubmed	14595844	Subtractive hybridisation screen identifies sexually dimorphic gene expression in the embryonic mouse gonad.	Pubmed	0.0006272	1	0.008034	0.07852	3	54	VIM,PRMT1,RBM17
Pubmed	29478914	Genome-wide CRISPR-Cas9 Screen Identifies Leukemia-Specific Dependence on a Pre-mRNA Metabolic Pathway Regulated by DCPS.	Pubmed	0.0006643	1	0.008034	0.07852	6	340	RPL35A,U2SURP,RPS14,RPS16,RPS25,PFN1
Pubmed	28443643	FAF1 phosphorylation by AKT accumulates TGF-? type II receptor and drives breast cancer metastasis.	Pubmed	0.0006644	1	0.008034	0.07852	5	224	U2SURP,ACTN1,MLF2,TRAM1,ALDOA
Pubmed	28190767	An Interaction Landscape of Ubiquitin Signaling.	Pubmed	0.0006656	1	0.008034	0.07852	7	472	AGPAT5,RNF181,ACTN1,TRAM1,PRMT1,VPS28,HDLBP
Pubmed	25277244	The functional landscape of Hsp27 reveals new cellular processes such as DNA repair and alternative splicing and proposes novel anticancer targets.	Pubmed	0.0006779	1	0.008034	0.07852	5	225	VIM,TPT1,CCDC32,ACTN1,HDLBP
Pubmed	20706999	Cytoskeletal scaffolding proteins interact with Lynch-Syndrome associated mismatch repair protein MLH1.	Pubmed	0.0006978	1	0.008034	0.07852	3	56	MYL6,GABARAP,ALDOA
Pubmed	18218627	Promoter influences transcription elongation: TATA-box element mediates the assembly of processive transcription complexes responsive to cyclin-dependent kinase 9.	Pubmed	0.0007153	1	0.008034	0.07852	2	13	POLR2E,POLR2H
Pubmed	10784442	Architecture of RNA polymerase II and implications for the transcription mechanism.	Pubmed	0.0007153	1	0.008034	0.07852	2	13	POLR2E,POLR2H
Pubmed	19214185	FACT facilitates chromatin transcription by RNA polymerases I and III.	Pubmed	0.0007153	1	0.008034	0.07852	2	13	POLR2E,POLR2H
Pubmed	7638159	Specific binding of RNA polymerase II to the human immunodeficiency virus trans-activating region RNA is regulated by cellular cofactors and Tat.	Pubmed	0.0007153	1	0.008034	0.07852	2	13	POLR2E,POLR2H
Pubmed	16170054	High throughput quantitative glycomics and glycoform-focused proteomics of murine dermis and epidermis.	Pubmed	0.0007153	1	0.008034	0.07852	2	13	CTSA,CTSD
Pubmed	10373521	Transcriptional cofactor CA150 regulates RNA polymerase II elongation in a TATA-box-dependent manner.	Pubmed	0.0007153	1	0.008034	0.07852	2	13	POLR2E,POLR2H
Pubmed	10698937	TIP30 has an intrinsic kinase activity required for up-regulation of a subset of apoptotic genes.	Pubmed	0.0007153	1	0.008034	0.07852	2	13	POLR2E,POLR2H
Pubmed	10725406	BRCA1 interaction with RNA polymerase II reveals a role for hRPB2 and hRPB10alpha in activated transcription.	Pubmed	0.0007153	1	0.008034	0.07852	2	13	POLR2E,POLR2H
Pubmed	25648896	The intracellular domain of teneurin-1 induces the activity of microphthalmia-associated transcription factor (MITF) by binding to transcriptional repressor HINT1.	Pubmed	0.0007153	1	0.008034	0.07852	2	13	HINT1,RACK1
Pubmed	24006456	Extracellular matrix secretion by cardiac fibroblasts: role of microRNA-29b and microRNA-30c.	Pubmed	0.0007629	1	0.008034	0.07852	5	231	TPT1,B2M,NPC2,PFN1,ALDOA
Pubmed	19013454	Isolation of human proteasomes and putative proteasome-interacting proteins using a novel affinity chromatography method.	Pubmed	0.0007732	1	0.008034	0.07852	3	58	PSMA2,PSMA7,PSMB5
Pubmed	22645313	Identification and proteomic analysis of distinct UBE3A/E6AP protein complexes.	Pubmed	0.0007732	1	0.008034	0.07852	3	58	PSMA2,PSMA7,PSMB5
Pubmed	30940648	Poly(ADP-ribosyl)ation of BRD7 by PARP1 confers resistance to DNA-damaging chemotherapeutic agents.	Pubmed	0.0007895	1	0.008034	0.07852	7	486	VIM,SRSF5,RPS6,U2SURP,SSR1,RACK1,MTHFD1
Pubmed	11076863	DNA cloning using in vitro site-specific recombination.	Pubmed	0.0008014	1	0.008034	0.07852	9	794	AGPAT5,ANXA5,JKAMP,SERP1,NDUFC2,TMED4,GABARAPL1,RACK1,GSTK1
Pubmed	28378594	Expanding the Interactome of TES by Exploiting TES Modules with Different Subcellular Localizations.	Pubmed	0.0008239	1	0.008034	0.07852	5	235	VIM,MYL6,RPS21,ACTN1,SH3BGRL3
Pubmed	12376572	Mapping and structural dissection of human 20 S proteasome using proteomic approaches.	Pubmed	0.0008329	1	0.008034	0.07852	2	14	PSMA2,PSMA7
Pubmed	10536359	Regulatory functions of Cdk9 and of cyclin T1 in HIV tat transactivation pathway gene expression.	Pubmed	0.0008329	1	0.008034	0.07852	2	14	POLR2E,POLR2H
Pubmed	9696809	The ability of positive transcription elongation factor B to transactivate human immunodeficiency virus transcription depends on a functional kinase domain, cyclin T1, and Tat.	Pubmed	0.0008329	1	0.008034	0.07852	2	14	POLR2E,POLR2H
Pubmed	10329125	Cyclin T1 domains involved in complex formation with Tat and TAR RNA are critical for tat-activation.	Pubmed	0.0008329	1	0.008034	0.07852	2	14	POLR2E,POLR2H
Pubmed	8676484	The human immunodeficiency virus Tat proteins specifically associate with TAK in vivo and require the carboxyl-terminal domain of RNA polymerase II for function.	Pubmed	0.0008329	1	0.008034	0.07852	2	14	POLR2E,POLR2H
Pubmed	7853496	Lentivirus Tat proteins specifically associate with a cellular protein kinase, TAK, that hyperphosphorylates the carboxyl-terminal domain of the large subunit of RNA polymerase II: candidate for a Tat cofactor.	Pubmed	0.0008329	1	0.008034	0.07852	2	14	POLR2E,POLR2H
Pubmed	16930510	Transcription profile during maternal to zygotic transition in the mouse embryo.	Pubmed	0.0008329	1	0.008034	0.07852	2	14	RPL31,NANS
Pubmed	23274668	Identification of novel inhibitors of human immunodeficiency virus type 1 replication by in silico screening targeting cyclin T1/Tat interaction.	Pubmed	0.0008329	1	0.008034	0.07852	2	14	POLR2E,POLR2H
Pubmed	12114499	HIV-1 Tat interaction with RNA polymerase II C-terminal domain (CTD) and a dynamic association with CDK2 induce CTD phosphorylation and transcription from HIV-1 promoter.	Pubmed	0.0008329	1	0.008034	0.07852	2	14	POLR2E,POLR2H
Pubmed	10364292	Human and rodent transcription elongation factor P-TEFb: interactions with human immunodeficiency virus type 1 tat and carboxy-terminal domain substrate.	Pubmed	0.0008329	1	0.008034	0.07852	2	14	POLR2E,POLR2H
Pubmed	21516116	Next-generation sequencing to generate interactome datasets.	Pubmed	0.0008456	1	0.008034	0.07852	11	1147	DUSP12,GPS2,PSMB10,GABARAPL1,ZBTB25,TRAM1,VPS28,EIF3G,METTL17,VTI1B,RBM17
Pubmed	28675297	A Human Tyrosine Phosphatase Interactome Mapped by Proteomic Profiling.	Pubmed	0.0008767	1	0.008034	0.07852	10	974	DUSP12,RPL35A,SRSF5,PSMA2,PSMB5,PFN1,SERPINA1,P4HB,EIF5A,PRMT1
Pubmed	31343991	Impaired plasma membrane localization of ubiquitin ligase complex underlies 3-M syndrome development.	Pubmed	0.0008887	1	0.008034	0.07852	7	496	RPL37,MYL6,PSMA2,PSMA7,PSMB5,PSMB10,NCBP2
Pubmed	18781797	Quantitative analysis of global ubiquitination in HeLa cells by mass spectrometry.	Pubmed	0.0008959	1	0.008034	0.07852	3	61	PSMA2,PSMA7,PSMB5
Pubmed	18976975	Genome-scale RNAi screen for host factors required for HIV replication.	Pubmed	0.0009059	1	0.008034	0.07852	6	361	TPT1,ANXA5,POLR2H,GABARAP,SSR1,SSR3
Pubmed	23125841	Characterization of staufen1 ribonucleoproteins by mass spectrometry and biochemical analyses reveal the presence of diverse host proteins associated with human immunodeficiency virus type 1.	Pubmed	0.000922	1	0.008034	0.07852	5	241	VIM,RPS6,RPS9,RACK1,RPL18
Pubmed	19805454	Quantitative nanoproteomics for protein complexes (QNanoPX) related to estrogen transcriptional action.	Pubmed	0.0009393	1	0.008034	0.07852	3	62	RPS14,RPS16,RPL18
Pubmed	9491887	A novel CDK9-associated C-type cyclin interacts directly with HIV-1 Tat and mediates its high-affinity, loop-specific binding to TAR RNA.	Pubmed	0.0009591	1	0.008034	0.07852	2	15	POLR2E,POLR2H
Pubmed	2575583	Localization of the muscle, liver, and brain glycogen phosphorylase genes on linkage maps of mouse chromosomes 19, 12, and 2, respectively.	Pubmed	0.0009591	1	0.008034	0.07852	2	15	FOS,B2M
Pubmed	1916246	Interspecific backcross mice show sex-specific differences in allelic inheritance.	Pubmed	0.0009591	1	0.008034	0.07852	2	15	VIM,B2M
Pubmed	10704353	Phosphorylation of the RAP74 subunit of TFIIF correlates with Tat-activated transcription of the HIV-1 long terminal repeat.	Pubmed	0.0009591	1	0.008034	0.07852	2	15	POLR2E,POLR2H
Pubmed	24217245	Tip110 protein binds to unphosphorylated RNA polymerase II and promotes its phosphorylation and HIV-1 long terminal repeat transcription.	Pubmed	0.0009591	1	0.008034	0.07852	2	15	POLR2E,POLR2H
Pubmed	10359081	The HIV-1 Vpr co-activator induces a conformational change in TFIIB.	Pubmed	0.0009591	1	0.008034	0.07852	2	15	POLR2E,POLR2H
Pubmed	19680541	CLRN1 is nonessential in the mouse retina but is required for cochlear hair cell development.	Pubmed	0.0009591	1	0.008034	0.07852	2	15	VIM,FOS
Pubmed	12049628	HIV-1 Tat-associated RNA polymerase C-terminal domain kinase, CDK2, phosphorylates CDK7 and stimulates Tat-mediated transcription.	Pubmed	0.0009591	1	0.008034	0.07852	2	15	POLR2E,POLR2H
Pubmed	10931842	Cooperative interaction between HIV-1 regulatory proteins Tat and Vpr modulates transcription of the viral genome.	Pubmed	0.0009591	1	0.008034	0.07852	2	15	POLR2E,POLR2H
Pubmed	22211660	Control of HIV latency by epigenetic and non-epigenetic mechanisms.	Pubmed	0.0009591	1	0.008034	0.07852	2	15	POLR2E,POLR2H
Pubmed	11809800	Spt5 cooperates with human immunodeficiency virus type 1 Tat by preventing premature RNA release at terminator sequences.	Pubmed	0.0009591	1	0.008034	0.07852	2	15	POLR2E,POLR2H
Pubmed	12887902	Acetylation of Tat defines a cyclinT1-independent step in HIV transactivation.	Pubmed	0.0009591	1	0.008034	0.07852	2	15	POLR2E,POLR2H
Pubmed	17220478	Proteomics analysis of the interactome of N-myc downstream regulated gene 1 and its interactions with the androgen response program in prostate cancer cells.	Pubmed	0.0009841	1	0.008034	0.07852	3	63	RPS6,RPS9,RPS16
Pubmed	30809309	LINC01554-Mediated Glucose Metabolism Reprogramming Suppresses Tumorigenicity in Hepatocellular Carcinoma via Downregulating PKM2 Expression and Inhibiting Akt/mTOR Signaling Pathway.	Pubmed	0.0009952	1	0.008034	0.07852	4	142	VIM,ANXA5,ACTN1,ALDOA
Pubmed	8889549	Generation and analysis of 280,000 human expressed sequence tags.	Pubmed	0.0009999	1	0.008034	0.07852	6	368	VIM,HINT1,RPS19,BUD23,EIF3G,EIF1
Pubmed	29091030	CHIP as a membrane-shuttling proteostasis sensor.	Pubmed	0.00103	1	0.008034	0.07852	3	64	RPL31,MLF2,VTI1B
Pubmed	27926873	FOXA1 Directs H3K4 Monomethylation at Enhancers via Recruitment of the Methyltransferase MLL3.	Pubmed	0.001047	1	0.008034	0.07852	5	248	TPT1,BUD23,ARL6IP4,EIF5A,RBM17
Pubmed	23000965	Systems-wide analysis of ubiquitylation dynamics reveals a key role for PAF15 ubiquitylation in DNA-damage bypass.	Pubmed	0.001075	1	0.008034	0.07852	4	145	PSMA2,PSMA7,PSMB5,MTHFD1
Pubmed	28846114	Identification of translationally controlled tumor protein in promotion of DNA homologous recombination repair in cancer cells by affinity proteomics.	Pubmed	0.001075	1	0.008034	0.07852	4	145	DUSP12,TPT1,RNF181,POLR2H
Pubmed	29150431	The E3 ubiquitin ligase APC/CCdh1 degrades MCPH1 after MCPH1-?TrCP2-Cdc25A-mediated mitotic entry to ensure neurogenesis.	Pubmed	0.001078	1	0.008034	0.07852	3	65	VIM,TPT1,RACK1
Pubmed	29378950	K63 ubiquitylation triggers proteasomal degradation by seeding branched ubiquitin chains.	Pubmed	0.001078	1	0.008034	0.07852	3	65	PSMA2,RACK1,MTHFD1
Pubmed	10548110	Accumulation of cyclin B1 requires E2F and cyclin-A-dependent rearrangement of the anaphase-promoting complex.	Pubmed	0.001094	1	0.008034	0.07852	2	16	UBE2C,ANAPC5
Pubmed	12634356	Human immunodeficiency virus type 1 (HIV-1) Vpr enhances expression from unintegrated HIV-1 DNA.	Pubmed	0.001094	1	0.008034	0.07852	2	16	POLR2E,POLR2H
Pubmed	26235615	Impaired Reelin-Dab1 Signaling Contributes to Neuronal Migration Deficits of Tuberous Sclerosis Complex.	Pubmed	0.001094	1	0.008034	0.07852	2	16	RPS6,B2M
Pubmed	8800208	The human immunodeficiency virus type 1 Vpr transactivator: cooperation with promoter-bound activator domains and binding to TFIIB.	Pubmed	0.001094	1	0.008034	0.07852	2	16	POLR2E,POLR2H
Pubmed	16944923	Interaction of zonula occludens-1 (ZO-1) with alpha-actinin-4: application of functional proteomics for identification of PDZ domain-associated proteins.	Pubmed	0.001094	1	0.008034	0.07852	2	16	VIM,ACTN1
Pubmed	9382924	Structural analysis and chromosomal localization of the mouse Psmb5 gene coding for the constitutively expressed beta-type proteasome subunit.	Pubmed	0.001094	1	0.008034	0.07852	2	16	PSMB5,PSME1
Pubmed	12052871	Phosphorylation of the RNA polymerase II carboxyl-terminal domain by CDK9 is directly responsible for human immunodeficiency virus type 1 Tat-activated transcriptional elongation.	Pubmed	0.001094	1	0.008034	0.07852	2	16	POLR2E,POLR2H
Pubmed	25770130	The thymic cortical epithelium determines the TCR repertoire of IL-17-producing ??T cells.	Pubmed	0.001094	1	0.008034	0.07852	2	16	B2M,PSMB10
Pubmed	12642036	HIV-1 Vpr binding to HIV-1 LTR C/EBP cis-acting elements and adjacent regions is sequence-specific.	Pubmed	0.001094	1	0.008034	0.07852	2	16	POLR2E,POLR2H
Pubmed	10757782	Domains in the SPT5 protein that modulate its transcriptional regulatory properties.	Pubmed	0.001094	1	0.008034	0.07852	2	16	POLR2E,POLR2H
Pubmed	12221105	Transcriptional activators differ in their abilities to control alternative splicing.	Pubmed	0.001094	1	0.008034	0.07852	2	16	POLR2E,POLR2H
Pubmed	25306923	Mechanism of polyubiquitination by human anaphase-promoting complex: RING repurposing for ubiquitin chain assembly.	Pubmed	0.001094	1	0.008034	0.07852	2	16	UBE2C,ANAPC5
Pubmed	22229121	HIV latency.	Pubmed	0.001094	1	0.008034	0.07852	2	16	POLR2E,POLR2H
Pubmed	23028129	HIV-1 reverse transcription.	Pubmed	0.001094	1	0.008034	0.07852	2	16	POLR2E,POLR2H
Pubmed	19723774	Lack of periostin leads to suppression of Notch1 signaling and calcific aortic valve disease.	Pubmed	0.001177	1	0.008034	0.07852	3	67	MYL6,UBA52,ALDOA
Pubmed	29863498	Destabilizing NEK2 overcomes resistance to proteasome inhibition in multiple myeloma.	Pubmed	0.001177	1	0.008034	0.07852	3	67	VIM,PRMT1,ANAPC5
Pubmed	11256614	Systematic subcellular localization of novel proteins identified by large-scale cDNA sequencing.	Pubmed	0.001206	1	0.008034	0.07852	7	523	AGPAT5,ANXA5,NDUFC2,GABARAPL1,RACK1,GSTK1,SLC25A39
Pubmed	12070128	Human securin proteolysis is controlled by the spindle checkpoint and reveals when the APC/C switches from activation by Cdc20 to Cdh1.	Pubmed	0.001237	1	0.008034	0.07852	2	17	UBE2C,ANAPC5
Pubmed	21512159	Epicardial-derived cell epithelial-to-mesenchymal transition and fate specification require PDGF receptor signaling.	Pubmed	0.001237	1	0.008034	0.07852	2	17	VIM,P4HB
Pubmed	10393184	A novel RNA polymerase II-containing complex potentiates Tat-enhanced HIV-1 transcription.	Pubmed	0.001237	1	0.008034	0.07852	2	17	POLR2E,POLR2H
Pubmed	10958691	CDK9 autophosphorylation regulates high-affinity binding of the human immunodeficiency virus type 1 tat-P-TEFb complex to TAR RNA.	Pubmed	0.001237	1	0.008034	0.07852	2	17	POLR2E,POLR2H
Pubmed	9874563	The HIV-1 virion-associated protein vpr is a coactivator of the human glucocorticoid receptor.	Pubmed	0.001237	1	0.008034	0.07852	2	17	POLR2E,POLR2H
Pubmed	11547919	Multiple modes of transcriptional regulation by the HIV-1 Tat transactivator.	Pubmed	0.001237	1	0.008034	0.07852	2	17	POLR2E,POLR2H
Pubmed	1559613	HIV-1 Tat acts as a processivity factor in vitro in conjunction with cellular elongation factors.	Pubmed	0.001237	1	0.008034	0.07852	2	17	POLR2E,POLR2H
Pubmed	11340163	A conserved cyclin-binding domain determines functional interplay between anaphase-promoting complex-Cdh1 and cyclin A-Cdk2 during cell cycle progression.	Pubmed	0.001237	1	0.008034	0.07852	2	17	UBE2C,ANAPC5
Pubmed	10545121	HIV-1 tat transcriptional activity is regulated by acetylation.	Pubmed	0.001237	1	0.008034	0.07852	2	17	POLR2E,POLR2H
Pubmed	8997639	The cleavage of host cell proteins by HIV-1 protease.	Pubmed	0.001237	1	0.008034	0.07852	2	17	VIM,ACTN1
Pubmed	22419111	HIV-1 Tat protein directly induces mitochondrial membrane permeabilization and inactivates cytochrome c oxidase.	Pubmed	0.001237	1	0.008034	0.07852	2	17	COX4I1,COX7A2
Pubmed	12426392	Exp5 exports eEF1A via tRNA from nuclei and synergizes with other transport pathways to confine translation to the cytoplasm.	Pubmed	0.001237	1	0.008034	0.07852	2	17	EIF3G,EIF1
Pubmed	27114510	Mechanism of APC/CCDC20 activation by mitotic phosphorylation.	Pubmed	0.001237	1	0.008034	0.07852	2	17	UBE2C,ANAPC5
Pubmed	23078409	Recombinant expression, reconstitution and structure of human anaphase-promoting complex (APC/C).	Pubmed	0.001237	1	0.008034	0.07852	2	17	UBE2C,ANAPC5
Pubmed	21726808	Acetylation regulates gluconeogenesis by promoting PEPCK1 degradation via recruiting the UBR5 ubiquitin ligase.	Pubmed	0.001336	1	0.008034	0.07852	3	70	RPS6,PSMA2,RPS15A
Pubmed	22193957	BubR1 blocks substrate recruitment to the APC/C in a KEN-box-dependent manner.	Pubmed	0.001389	1	0.008034	0.07852	2	18	UBE2C,ANAPC5
Pubmed	9315662	CA150, a nuclear protein associated with the RNA polymerase II holoenzyme, is involved in Tat-activated human immunodeficiency virus type 1 transcription.	Pubmed	0.001389	1	0.008034	0.07852	2	18	POLR2E,POLR2H
Pubmed	14505570	The protein network of HIV budding.	Pubmed	0.001389	1	0.008034	0.07852	2	18	CHMP2A,VPS28
Pubmed	23087374	The BET bromodomain inhibitor JQ1 activates HIV latency through antagonizing Brd4 inhibition of Tat-transactivation.	Pubmed	0.001389	1	0.008034	0.07852	2	18	POLR2E,POLR2H
Pubmed	15064750	EBP1 is a nucleolar growth-regulating protein that is part of pre-ribosomal ribonucleoprotein complexes.	Pubmed	0.001389	1	0.008034	0.07852	2	18	RPL27,RPL18
Pubmed	10793135	Mitotic regulation of the APC activator proteins CDC20 and CDH1.	Pubmed	0.001389	1	0.008034	0.07852	2	18	UBE2C,ANAPC5
Pubmed	14593737	The mitotic checkpoint: a signaling pathway that allows a single unattached kinetochore to inhibit mitotic exit.	Pubmed	0.001389	1	0.008034	0.07852	2	18	UBE2C,ANAPC5
Pubmed	14519844	Divergent retroviral late-budding domains recruit vacuolar protein sorting factors by using alternative adaptor proteins.	Pubmed	0.001389	1	0.008034	0.07852	2	18	CHMP2A,VPS28
Pubmed	18775730	Identification of a specific motif of the DSS1 protein required for proteasome interaction and p53 protein degradation.	Pubmed	0.001389	1	0.008034	0.07852	2	18	PSMA2,PSMA7
Pubmed	12391170	Characterization of human RNA polymerase III identifies orthologues for Saccharomyces cerevisiae RNA polymerase III subunits.	Pubmed	0.001389	1	0.008034	0.07852	2	18	POLR2E,POLR2H
Pubmed	11535616	Checkpoint inhibition of the APC/C in HeLa cells is mediated by a complex of BUBR1, BUB3, CDC20, and MAD2.	Pubmed	0.001389	1	0.008034	0.07852	2	18	UBE2C,ANAPC5
Pubmed	17168834	Will diverse Tat interactions lead to novel antiretroviral drug targets?	Pubmed	0.001389	1	0.008034	0.07852	2	18	POLR2E,POLR2H
Pubmed	12754519	Identification and quantification of N-linked glycoproteins using hydrazide chemistry, stable isotope labeling and mass spectrometry.	Pubmed	0.001391	1	0.008034	0.07852	3	71	SSR1,SERPINA1,CTSD
Pubmed	26638075	A Dynamic Protein Interaction Landscape of the Human Centrosome-Cilium Interface.	Pubmed	0.001434	1	0.008034	0.07852	14	1820	VIM,HINT1,GPAA1,GPS2,POLR2E,PSME1,SSR1,SSR3,GSTK1,HYPK,P4HB,TRAM1,DYNLRB1,ANAPC5
Pubmed	18614564	Proteomics analysis identifies phosphorylation-dependent alpha-synuclein protein interactions.	Pubmed	0.001441	1	0.008034	0.07852	4	157	COX7A2,UQCR10,NDUFB10,ALDOA
Pubmed	25737280	Control of a neuronal morphology program by an RNA-binding zinc finger protein, Unkempt.	Pubmed	0.001451	1	0.008034	0.07852	5	267	HINT1,POLR2H,COX7A2,PPID,RACK1
Pubmed	21963094	Global identification of modular cullin-RING ligase substrates.	Pubmed	0.001475	1	0.008034	0.07852	4	158	PSMA2,PSMA7,PSMB5,MTHFD1
Pubmed	22053931	Proteome-wide identification of ubiquitylation sites by conjugation of engineered lysine-less ubiquitin.	Pubmed	0.001507	1	0.008034	0.07852	3	73	PSMA2,PSMA7,MTHFD1
Pubmed	21729782	Human mediator subunit MED26 functions as a docking site for transcription elongation factors.	Pubmed	0.001507	1	0.008034	0.07852	3	73	POLR2E,POLR2H,TAF11
Pubmed	24551192	The expression of HIV-1 Vpu in monocytes causes increased secretion of TGF-? that activates profibrogenic genes in hepatic stellate cells.	Pubmed	0.001549	1	0.008034	0.07852	2	19	FOS,UROD
Pubmed	26347139	TRIM-mediated precision autophagy targets cytoplasmic regulators of innate immunity.	Pubmed	0.001549	1	0.008034	0.07852	2	19	GABARAP,GABARAPL1
Pubmed	16105984	p130Cas mediates the transforming properties of the anaplastic lymphoma kinase.	Pubmed	0.001549	1	0.008034	0.07852	2	19	VIM,RACK1
Pubmed	25043029	Molecular architecture and mechanism of the anaphase-promoting complex.	Pubmed	0.001549	1	0.008034	0.07852	2	19	UBE2C,ANAPC5
Pubmed	25490258	Structure of an APC3-APC16 complex: insights into assembly of the anaphase-promoting complex/cyclosome.	Pubmed	0.001549	1	0.008034	0.07852	2	19	UBE2C,ANAPC5
Pubmed	20227660	The HIV-1 Tat team gets bigger.	Pubmed	0.001549	1	0.008034	0.07852	2	19	POLR2E,POLR2H
Pubmed	12379213	Transcription factor TFIIH components enhance the GR coactivator activity but not the cell cycle-arresting activity of the human immunodeficiency virus type-1 protein Vpr.	Pubmed	0.001549	1	0.008034	0.07852	2	19	POLR2E,POLR2H
Pubmed	25796446	Aerobic glycolysis tunes YAP/TAZ transcriptional activity.	Pubmed	0.001617	1	0.008034	0.07852	4	162	RPS6,ANXA5,ACTN1,RPL18
Pubmed	11112772	DSIF and NELF interact with RNA polymerase II elongation complex and HIV-1 Tat stimulates P-TEFb-mediated phosphorylation of RNA polymerase II and DSIF during transcription elongation.	Pubmed	0.001718	1	0.008034	0.07852	2	20	POLR2E,POLR2H
Pubmed	11742988	APC/C-mediated destruction of the centrosomal kinase Nek2A occurs in early mitosis and depends upon a cyclin A-type D-box.	Pubmed	0.001718	1	0.008034	0.07852	2	20	UBE2C,ANAPC5
Pubmed	16838299	The regulation of HIV-1 transcription: molecular targets for chemotherapeutic intervention.	Pubmed	0.001718	1	0.008034	0.07852	2	20	POLR2E,POLR2H
Pubmed	1970330	Chromosomal localization of seven members of the murine TGF-beta superfamily suggests close linkage to several morphogenetic mutant loci.	Pubmed	0.001718	1	0.008034	0.07852	2	20	FOS,B2M
Pubmed	25127057	TRIM proteins regulate autophagy and can target autophagic substrates by direct recognition.	Pubmed	0.001718	1	0.008034	0.07852	2	20	GABARAP,GABARAPL1
Pubmed	29467473	Embryonic lethality in mice lacking Trim59 due to impaired gastrulation development.	Pubmed	0.001718	1	0.008034	0.07852	2	20	MYL6,ACTN1
Pubmed	14718574	The human plasma proteome: a nonredundant list developed by combination of four separate sources.	Pubmed	0.001729	1	0.008034	0.07852	4	165	CTSA,SERPINA1,P4HB,CTSD
Pubmed	29426014	Network Analysis of UBE3A/E6AP-Associated Proteins Provides Connections to Several Distinct Cellular Processes.	Pubmed	0.001757	1	0.008034	0.07852	3	77	PSMA2,PSMA7,PSMB5
Pubmed	20697350	The proximal signaling network of the BCR-ABL1 oncogene shows a modular organization.	Pubmed	0.001757	1	0.008034	0.07852	3	77	ACTN1,RACK1,ALDOA
Pubmed	11387227	RNomics: an experimental approach that identifies 201 candidates for novel, small, non-messenger RNAs in mouse.	Pubmed	0.001823	1	0.008034	0.07852	3	78	TPT1,RPL37,RPS16
Pubmed	16236267	Proteomic analysis of SUMO4 substrates in HEK293 cells under serum starvation-induced stress.	Pubmed	0.001823	1	0.008034	0.07852	3	78	FOS,RACK1,ALDOA
Pubmed	19199708	Proteomic analysis of human parotid gland exosomes by multidimensional protein identification technology (MudPIT).	Pubmed	0.001884	1	0.008034	0.07852	6	417	B2M,ACTN1,GSTK1,P4HB,VPS28,ALDOA
Pubmed	29121065	Proteomic analysis reveals novel ligands and substrates for LNX1 E3 ubiquitin ligase.	Pubmed	0.001891	1	0.008034	0.07852	3	79	TMED5,TMED4,DYNLRB1
Pubmed	12202484	Proteomic analysis of a detergent-resistant membrane skeleton from neutrophil plasma membranes.	Pubmed	0.001895	1	0.008034	0.07852	2	21	VIM,ACTN1
Pubmed	16957778	The catalytic subunit of the proteasome is engaged in the entire process of estrogen receptor-regulated transcription.	Pubmed	0.001895	1	0.008034	0.07852	2	21	POLR2E,POLR2H
Pubmed	18485873	Mechanism of ubiquitin-chain formation by the human anaphase-promoting complex.	Pubmed	0.001895	1	0.008034	0.07852	2	21	UBE2C,ANAPC5
Pubmed	16196101	Proteomic identification of the TRAF6 regulation of vacuolar ATPase for osteoclast function.	Pubmed	0.001895	1	0.008034	0.07852	2	21	ACTN1,ALDOA
Pubmed	30179224	Ubiquitin-specific protease 7 sustains DNA damage response and promotes cervical carcinogenesis.	Pubmed	0.001895	1	0.008034	0.07852	2	21	PRMT1,RBM17
Pubmed	18991615	Inhibition of HIV-1 replication by RNA-based strategies.	Pubmed	0.001895	1	0.008034	0.07852	2	21	POLR2E,POLR2H
Pubmed	9852112	Immunoaffinity purification and functional characterization of human transcription factor IIH and RNA polymerase II from clonal cell lines that conditionally express epitope-tagged subunits of the multiprotein complexes.	Pubmed	0.001895	1	0.008034	0.07852	2	21	POLR2E,POLR2H
Pubmed	20471948	HIV-1 Tat and host AFF4 recruit two transcription elongation factors into a bifunctional complex for coordinated activation of HIV-1 transcription.	Pubmed	0.001895	1	0.008034	0.07852	2	21	POLR2E,POLR2H
Pubmed	9334327	The HIV transactivator TAT binds to the CDK-activating kinase and activates the phosphorylation of the carboxy-terminal domain of RNA polymerase II.	Pubmed	0.001895	1	0.008034	0.07852	2	21	POLR2E,POLR2H
Pubmed	17661632	Transcriptional and post-transcriptional regulation of HIV-1 gene expression: role of cellular factors for Tat and Rev.	Pubmed	0.001895	1	0.008034	0.07852	2	21	POLR2E,POLR2H
Pubmed	29669786	Rearrangement of the Protein Phosphatase 1 Interactome During Heart Failure Progression.	Pubmed	0.001928	1	0.008034	0.07852	4	170	RPS14,RPS16,PFN1,P4HB
Pubmed	29676528	E3 ubiquitin ligase RNF123 targets lamin B1 and lamin-binding proteins.	Pubmed	0.002033	1	0.008034	0.07852	8	736	RPS9,RPS14,RPS16,RPS19,RPS25,PFN1,MTHFD1,DYNLRB1
Pubmed	22119785	Defining human ERAD networks through an integrative mapping strategy.	Pubmed	0.002054	1	0.008034	0.07852	4	173	COX4I1,PSMA2,PSMA7,PSMB5
Pubmed	24999758	Proteomic Analysis of the EWS-Fli-1 Interactome Reveals the Role of the Lysosome in EWS-Fli-1 Turnover.	Pubmed	0.002072	1	0.008034	0.07852	6	425	RPL31,HINT1,RPS19,RPS25,P4HB,EIF5A
Pubmed	12051830	Spermatogonia-dependent expression of testicular genes in mice.	Pubmed	0.00208	1	0.008034	0.07852	2	22	TPT1,EIF1
Pubmed	9507200	Isolation of genes identified in mouse renal proximal tubule by comparing different gene expression profiles.	Pubmed	0.002104	1	0.008034	0.07852	3	82	PFN1,RACK1,P4HB
Pubmed	25756610	DNA damage shifts circadian clock time via Hausp-dependent Cry1 stabilization.	Pubmed	0.002142	1	0.008034	0.07852	4	175	RPS6,RPS14,MTHFD1,PRMT1
Pubmed	20029029	Regulation of epidermal growth factor receptor trafficking by lysine deacetylase HDAC6.	Pubmed	0.002178	1	0.008034	0.07852	3	83	PSMA7,UROD,ALDOA
Pubmed	19135240	Regulation of PKD by the MAPK p38delta in insulin secretion and glucose homeostasis.	Pubmed	0.002253	1	0.008034	0.07852	3	84	RPS14,PFN1,ALDOA
Pubmed	25670202	Ski regulates Hippo and TAZ signaling to suppress breast cancer progression.	Pubmed	0.002253	1	0.008034	0.07852	3	84	RPS16,RACK1,RPL18
Pubmed	20562859	Network organization of the human autophagy system.	Pubmed	0.002274	1	0.008034	0.07852	6	433	GABARAP,MLF2,GABARAPL1,P4HB,NANS,VTI1B
Pubmed	24390425	F-box protein FBXL16 binds PP2A-B55? and regulates differentiation of embryonic stem cells along the FLK1+ lineage.	Pubmed	0.002274	1	0.008034	0.07852	2	23	RPS9,PRMT1
Pubmed	24725412	Ribosomal protein s15 phosphorylation mediates LRRK2 neurodegeneration in Parkinson's disease.	Pubmed	0.002274	1	0.008034	0.07852	2	23	RPS16,RPS23
Pubmed	18320585	Identification of proteins interacting with protein arginine methyltransferase 8: the Ewing sarcoma (EWS) protein binds independent of its methylation state.	Pubmed	0.002274	1	0.008034	0.07852	2	23	MTHFD1,PRMT1
Pubmed	9651670	Transcriptional control: Tat cofactors and transcriptional elongation.	Pubmed	0.002274	1	0.008034	0.07852	2	23	POLR2E,POLR2H
Pubmed	10438593	Direct evidence that HIV-1 Tat stimulates RNA polymerase II carboxyl-terminal domain hyperphosphorylation during transcriptional elongation.	Pubmed	0.002274	1	0.008034	0.07852	2	23	POLR2E,POLR2H
Pubmed	10866664	Tat modifies the activity of CDK9 to phosphorylate serine 5 of the RNA polymerase II carboxyl-terminal domain during human immunodeficiency virus type 1 transcription.	Pubmed	0.002274	1	0.008034	0.07852	2	23	POLR2E,POLR2H
Pubmed	8449498	Somatic cell hybrid mapping on mouse chromosome 11 (MMU11): assignment of markers relative to two breakpoints in band D.	Pubmed	0.002274	1	0.008034	0.07852	2	23	PFN1,P4HB
Pubmed	22567366	The Role of RNA Polymerase II Elongation Control in HIV-1 Gene Expression, Replication, and Latency.	Pubmed	0.002274	1	0.008034	0.07852	2	23	POLR2E,POLR2H
Pubmed	9311822	A human primary T-lymphocyte-derived human immunodeficiency virus type 1 Tat-associated kinase phosphorylates the C-terminal domain of RNA polymerase II and induces CAK activity.	Pubmed	0.002274	1	0.008034	0.07852	2	23	POLR2E,POLR2H
Pubmed	26383973	Rint1 inactivation triggers genomic instability, ER stress and autophagy inhibition in the brain.	Pubmed	0.002274	1	0.008034	0.07852	2	23	RPS6,P4HB
Pubmed	9570510	Tat, Tat-associated kinase, and transcription.	Pubmed	0.002274	1	0.008034	0.07852	2	23	POLR2E,POLR2H
Pubmed	19596235	Mammalian BTBD12/SLX4 assembles a Holliday junction resolvase and is required for DNA repair.	Pubmed	0.00233	1	0.008034	0.07852	3	85	PSMA2,PSMA7,PSMB5
Pubmed	11031247	Secretory protein trafficking and organelle dynamics in living cells.	Pubmed	0.00233	1	0.008034	0.07852	3	85	CHMP2A,UBA52,VPS28
Pubmed	16033648	A genome-wide in situ hybridization map of RNA-binding proteins reveals anatomically restricted expression in the developing mouse brain.	Pubmed	0.00234	1	0.008034	0.07852	5	298	SRSF5,U2SURP,PRMT1,HDLBP,RBM17
Pubmed	24104479	A negative genetic interaction map in isogenic cancer cell lines reveals cancer cell vulnerabilities.	Pubmed	0.002371	1	0.008034	0.07852	4	180	RPL37,B2M,RPS14,RPS19
Pubmed	31067453	CYLD Regulates Centriolar Satellites Proteostasis by Counteracting the E3 Ligase MIB1.	Pubmed	0.002468	1	0.008034	0.07852	4	182	VIM,PFN1,MTHFD1,P4HB
Pubmed	30711629	MET Inhibitors Promote Liver Tumor Evasion of the Immune Response by Stabilizing PDL1.	Pubmed	0.002468	1	0.008034	0.07852	4	182	ACTN1,SSR1,MTHFD1,P4HB
Pubmed	14569024	The Tat/TAR-dependent phosphorylation of RNA polymerase II C-terminal domain stimulates cotranscriptional capping of HIV-1 mRNA.	Pubmed	0.002476	1	0.008034	0.07852	2	24	POLR2E,POLR2H
Pubmed	10066804	Tat-associated kinase (P-TEFb): a component of transcription preinitiation and elongation complexes.	Pubmed	0.002476	1	0.008034	0.07852	2	24	POLR2E,POLR2H
Pubmed	18371380	Neurofibromatosis-1 regulates neuronal and glial cell differentiation from neuroglial progenitors in vivo by both cAMP- and Ras-dependent mechanisms.	Pubmed	0.002476	1	0.008034	0.07852	2	24	VIM,RPS6
Pubmed	17203973	The proteomic reactor facilitates the analysis of affinity-purified proteins by mass spectrometry: application for identifying ubiquitinated proteins in human cells.	Pubmed	0.002476	1	0.008034	0.07852	2	24	FOS,PSMA7
Pubmed	21360054	New insights into the control of HIV-1 transcription: when Tat meets the 7SK snRNP and super elongation complex (SEC).	Pubmed	0.002476	1	0.008034	0.07852	2	24	POLR2E,POLR2H
Pubmed	21510876	Recent acquisition of imprinting at the rodent Sfmbt2 locus correlates with insertion of a large block of miRNAs.	Pubmed	0.002476	1	0.008034	0.07852	2	24	VIM,RBM17
Pubmed	31073040	LMBR1L regulates lymphopoiesis through Wnt/?-catenin signaling.	Pubmed	0.002543	1	0.008034	0.07852	9	940	B2M,POLR2E,SSR1,SSR3,NDUFB10,MLF2,ANAPC5,VTI1B,HDLBP
Pubmed	21906983	Systematic and quantitative assessment of the ubiquitin-modified proteome.	Pubmed	0.002669	1	0.008034	0.07852	4	186	PSMA2,PSMA7,PSMB5,MTHFD1
Pubmed	23827503	Selective recognition of viral promoters by host cell transcription complexes: challenges and opportunities to control latency.	Pubmed	0.002686	1	0.008034	0.07852	2	25	POLR2E,POLR2H
Pubmed	9184228	Purification of a Tat-associated kinase reveals a TFIIH complex that modulates HIV-1 transcription.	Pubmed	0.002686	1	0.008034	0.07852	2	25	POLR2E,POLR2H
Pubmed	30309841	NDP52 interacts with mitochondrial RNA poly(A) polymerase to promote mitophagy.	Pubmed	0.002686	1	0.008034	0.07852	2	25	VIM,UBA52
Pubmed	8934526	Enhanced processivity of RNA polymerase II triggered by Tat-induced phosphorylation of its carboxy-terminal domain.	Pubmed	0.002686	1	0.008034	0.07852	2	25	POLR2E,POLR2H
Pubmed	9512541	Isolation and characterization of a human cDNA for mRNA 5'-capping enzyme.	Pubmed	0.002686	1	0.008034	0.07852	2	25	POLR2E,POLR2H
Pubmed	25450970	Role of the focal adhesion protein TRIM15 in colon cancer development.	Pubmed	0.002686	1	0.008034	0.07852	2	25	VIM,PFN1
Pubmed	9790902	Cloning and characterization of three human cDNAs encoding mRNA (guanine-7-)-methyltransferase, an mRNA cap methylase.	Pubmed	0.002686	1	0.008034	0.07852	2	25	POLR2E,POLR2H
Pubmed	30947518	Loss of Super-Enhancer-Regulated circRNA Nfix Induces Cardiac Regeneration After Myocardial Infarction in Adult Mice.	Pubmed	0.002686	1	0.008034	0.07852	2	25	VIM,HDLBP
Pubmed	10617616	Requirement for a kinase-specific chaperone pathway in the production of a Cdk9/cyclin T1 heterodimer responsible for P-TEFb-mediated tat stimulation of HIV-1 transcription.	Pubmed	0.002686	1	0.008034	0.07852	2	25	POLR2E,POLR2H
Pubmed	25179606	Synemin acts as a regulator of signalling molecules during skeletal muscle hypertrophy.	Pubmed	0.002686	1	0.008034	0.07852	2	25	VIM,RPS6
Pubmed	23151878	Cleavage and polyadenylation specificity factor 1 (CPSF1) regulates alternative splicing of interleukin 7 receptor (IL7R) exon 6.	Pubmed	0.002741	1	0.008034	0.07852	3	90	RPL31,RACK1,RPL18
Pubmed	30033366	Mapping the Genetic Landscape of Human Cells.	Pubmed	0.002781	1	0.008034	0.07852	6	451	RPL27,MRPL27,CHMP2A,HYPK,METTL17,RBM17
Pubmed	31138677	New roles for the de-ubiquitylating enzyme OTUD4 in an RNA-protein network and RNA granules.	Pubmed	0.002781	1	0.008034	0.07852	6	451	RPL27,SRSF5,TMED4,MLF2,ATXN2,TRAM1
Pubmed	26777405	ATPase-Modulated Stress Granules Contain a Diverse Proteome and Substructure.	Pubmed	0.002969	1	0.008034	0.07852	5	315	SRI,ATXN2,MTHFD1,PRMT1,EIF3G
Pubmed	22079093	Proteomic analysis of the 20S proteasome (PSMA3)-interacting proteins reveals a functional link between the proteasome and mRNA metabolism.	Pubmed	0.003008	1	0.008034	0.07852	3	93	MTHFD1,P4HB,ALDOA
Pubmed	31583548	Vimentin Expression in Tumor Microenvironment Predicts Survival in Pancreatic Ductal Adenocarcinoma: Heterogeneity in Fibroblast Population.	Pubmed	0.003084	1	0.008034	0.07852	1	1	VIM
Pubmed	10856218	Proliferation, but not growth, blocked by conditional deletion of 40S ribosomal protein S6.	Pubmed	0.003084	1	0.008034	0.07852	1	1	RPS6
Pubmed	3491072	Identification of a second mutation in the protein-coding sequence of the Z type alpha 1-antitrypsin gene.	Pubmed	0.003084	1	0.008034	0.07852	1	1	SERPINA1
Pubmed	693772	Event-related slow brain potentials, cognitive processes, and alexithymia.	Pubmed	0.003084	1	0.008034	0.07852	1	1	NANS
Pubmed	10925266	Transgenic expression of Ly49A on T cells impairs a specific antitumor response.	Pubmed	0.003084	1	0.008034	0.07852	1	1	B2M
Pubmed	10925270	Alpha beta TCR+ cells are a minimal fraction of peripheral CD8+ pool in MHC class I-deficient mice.	Pubmed	0.003084	1	0.008034	0.07852	1	1	B2M
Pubmed	17627795	Molecular heterogeneity of familial porphyria cutanea tarda in Spain: characterization of 10 novel mutations in the UROD gene.	Pubmed	0.003084	1	0.008034	0.07852	1	1	UROD
Pubmed	28975734	A jack of all trades: the RNA-binding protein vigilin.	Pubmed	0.003084	1	0.008034	0.07852	1	1	HDLBP
Pubmed	24920614	Profilin 1 associates with stress granules and ALS-linked mutations alter stress granule dynamics.	Pubmed	0.003084	1	0.008034	0.07852	1	1	PFN1
Pubmed	19779934	Association of clinicopathological features with UbcH10 expression in colorectal cancer.	Pubmed	0.003084	1	0.008034	0.07852	1	1	UBE2C
Pubmed	25524858	Spatiotemporal differences in the c-fos pathway between C57BL/6J and DBA/2J mice following flurothyl-induced seizures: A dissociation of hippocampal Fos from seizure activity.	Pubmed	0.003084	1	0.008034	0.07852	1	1	FOS
Pubmed	12480959	Cellular uptake of beta2M and AGE-beta2M in synovial fibroblasts and macrophages.	Pubmed	0.003084	1	0.008034	0.07852	1	1	B2M
Pubmed	31251477	Functional characterization of a SNP (F51S) found in human alpha 1-antitrypsin.	Pubmed	0.003084	1	0.008034	0.07852	1	1	SERPINA1
Pubmed	11991955	The reactivity and oxidation pathway of cysteine 232 in recombinant human alpha 1-antitrypsin.	Pubmed	0.003084	1	0.008034	0.07852	1	1	SERPINA1
Pubmed	26203049	Increased cathepsin D protein expression is a biomarker for osteosarcomas, pulmonary metastases and other bone malignancies.	Pubmed	0.003084	1	0.008034	0.07852	1	1	CTSD
Pubmed	2251132	Nucleotide sequence of cDNA covering the complete coding part of the human vimentin gene.	Pubmed	0.003084	1	0.008034	0.07852	1	1	VIM
Pubmed	9281391	Autoantibody production and cytokine profiles of MHC class I (beta2-microglobulin) gene deleted New Zealand black (NZB) mice.	Pubmed	0.003084	1	0.008034	0.07852	1	1	B2M
Pubmed	26854714	ALDOA functions as an oncogene in the highly metastatic pancreatic cancer.	Pubmed	0.003084	1	0.008034	0.07852	1	1	ALDOA
Pubmed	22251609	Detection of hypermethylated vimentin in urine of patients with colorectal cancer.	Pubmed	0.003084	1	0.008034	0.07852	1	1	VIM
Pubmed	18835253	DE loop mutations affect beta2-microglobulin stability and amyloid aggregation.	Pubmed	0.003084	1	0.008034	0.07852	1	1	B2M
Pubmed	2112266	Normal development of mice deficient in beta 2M, MHC class I proteins, and CD8+ T cells.	Pubmed	0.003084	1	0.008034	0.07852	1	1	B2M
Pubmed	8176248	Molecular defects of uroporphyrinogen decarboxylase in a patient with mild hepatoerythropoietic porphyria.	Pubmed	0.003084	1	0.008034	0.07852	1	1	UROD
Pubmed	10856224	A mutation in the ovine cathepsin D gene causes a congenital lysosomal storage disease with profound neurodegeneration.	Pubmed	0.003084	1	0.008034	0.07852	1	1	CTSD
Pubmed	22534624	Novel cues reinstate cocaine-seeking behavior and induce Fos protein expression as effectively as conditioned cues.	Pubmed	0.003084	1	0.008034	0.07852	1	1	FOS
Pubmed	17229843	Beta cells cannot directly prime diabetogenic CD8 T cells in nonobese diabetic mice.	Pubmed	0.003084	1	0.008034	0.07852	1	1	B2M
Pubmed	27995800	Reactive Center Loop Insertion in ?-1-Antitrypsin Captured by Accelerated Molecular Dynamics Simulation.	Pubmed	0.003084	1	0.008034	0.07852	1	1	SERPINA1
Pubmed	22382040	Molecular analysis of the UROD gene in 17 Argentinean patients with familial porphyria cutanea tarda: characterization of four novel mutations.	Pubmed	0.003084	1	0.008034	0.07852	1	1	UROD
Pubmed	23187807	Alternatively spliced protein arginine methyltransferase 1 isoform PRMT1v2 promotes the survival and invasiveness of breast cancer cells.	Pubmed	0.003084	1	0.008034	0.07852	1	1	PRMT1
Pubmed	1559965	Expression and site-directed mutagenesis of human protein disulfide isomerase in Escherichia coli. This multifunctional polypeptide has two independently acting catalytic sites for the isomerase activity.	Pubmed	0.003084	1	0.008034	0.07852	1	1	P4HB
Pubmed	30430423	Promoter Mutation Analysis of ALDOA Gene in Solid Tumors and Acute Leukemias.	Pubmed	0.003084	1	0.008034	0.07852	1	1	ALDOA
Pubmed	31060900	DsbA-L ameliorates high glucose induced tubular damage through maintaining MAM integrity.	Pubmed	0.003084	1	0.008034	0.07852	1	1	GSTK1
Pubmed	18426579	Cathepsin D SNP associated with increased risk of variant Creutzfeldt-Jakob disease.	Pubmed	0.003084	1	0.008034	0.07852	1	1	CTSD
Pubmed	27474128	CRAC channels are required for [Ca(2+)]i oscillations and c-fos gene expression after muscarinic acetylcholine receptor activation in leukemic T cells.	Pubmed	0.003084	1	0.008034	0.07852	1	1	FOS
Pubmed	1406456	Isolation and serine protease inhibitory activity of the 44-residue, C-terminal fragment of alpha 1-antitrypsin from human placenta.	Pubmed	0.003084	1	0.008034	0.07852	1	1	SERPINA1
Pubmed	30459299	Methylenetetrahydrofolate Dehydrogenase 1 (MTHFD1) is Underexpressed in Clear Cell Renal Cell Carcinoma Tissue and Transfection and Overexpression in Caki-1 Cells Inhibits Cell Proliferation and Increases Apoptosis.	Pubmed	0.003084	1	0.008034	0.07852	1	1	MTHFD1
Pubmed	15330156	S19-mRNA expression in squamous cell carcinomas of the upper aerodigestive tract.	Pubmed	0.003084	1	0.008034	0.07852	1	1	RPS19
Pubmed	22624674	Paternal and maternal carriage of the annexin A5 M2 haplotype are equal risk factors for recurrent pregnancy loss: a pilot study.	Pubmed	0.003084	1	0.008034	0.07852	1	1	ANXA5
Pubmed	10925249	Cutting edge: naive T cells masquerading as memory cells.	Pubmed	0.003084	1	0.008034	0.07852	1	1	B2M
Pubmed	15577927	Regulation of eukaryotic translation by the RACK1 protein: a platform for signalling molecules on the ribosome.	Pubmed	0.003084	1	0.008034	0.07852	1	1	RACK1
Pubmed	8036015	The c-fos serum response element (SRE) confers negative response to glucocorticoids.	Pubmed	0.003084	1	0.008034	0.07852	1	1	FOS
Pubmed	12023831	Hypersensitive mousetraps, alpha1-antitrypsin deficiency and dementia.	Pubmed	0.003084	1	0.008034	0.07852	1	1	SERPINA1
Pubmed	19410618	Analysis and clinical relevance of human leukocyte antigen class I, heavy chain, and beta2-microglobulin downregulation in breast cancer.	Pubmed	0.003084	1	0.008034	0.07852	1	1	B2M
Pubmed	18515255	SERPINA1 gene variants in individuals from the general population with reduced alpha1-antitrypsin concentrations.	Pubmed	0.003084	1	0.008034	0.07852	1	1	SERPINA1
Pubmed	26769680	A single 60-min bout of peristaltic pulse external pneumatic compression transiently upregulates phosphorylated ribosomal protein s6.	Pubmed	0.003084	1	0.008034	0.07852	1	1	RPS6
Pubmed	25216870	High percentage of ?1-globulin in serum protein is associated with unfavorable prognosis in non-small cell lung cancer.	Pubmed	0.003084	1	0.008034	0.07852	1	1	SERPINA1
Pubmed	2767427	Chromosomal localization of the mouse gene coding for vimentin.	Pubmed	0.003084	1	0.008034	0.07852	1	1	VIM
Pubmed	20226649	Alpha-1-antitrypsin deficiency in the Cape Verde islands (Northwest Africa): High prevalence in a sub-Saharan population.	Pubmed	0.003084	1	0.008034	0.07852	1	1	SERPINA1
Pubmed	11309500	Naturally variant autosomal and sex-linked loci determine the severity of iron overload in beta 2-microglobulin-deficient mice.	Pubmed	0.003084	1	0.008034	0.07852	1	1	B2M
Pubmed	15456890	The endothelial cell-specific antibody PAL-E identifies a secreted form of vimentin in the blood vasculature.	Pubmed	0.003084	1	0.008034	0.07852	1	1	VIM
Pubmed	22044159	Identification of a unique double-negative regulatory T-cell population.	Pubmed	0.003084	1	0.008034	0.07852	1	1	B2M
Pubmed	16054089	Mitochondrial complex III is required for hypoxia-induced ROS production and cellular oxygen sensing.	Pubmed	0.003084	1	0.008034	0.07852	1	1	UQCR10
Pubmed	23593403	Impairment of FOS mRNA stabilization following translation arrest in granulocytes from myelodysplastic syndrome patients.	Pubmed	0.003084	1	0.008034	0.07852	1	1	FOS
Pubmed	16172035	c-Fos degradation by the ubiquitin-proteasome proteolytic pathway in osteoclast progenitors.	Pubmed	0.003084	1	0.008034	0.07852	1	1	FOS
Pubmed	20651380	Aberrant expression of vimentin correlates with dedifferentiation and poor prognosis in patients with intrahepatic cholangiocarcinoma.	Pubmed	0.003084	1	0.008034	0.07852	1	1	VIM
Pubmed	18265007	Homozygous SCA 2 mutations changes phenotype and hastens progression.	Pubmed	0.003084	1	0.008034	0.07852	1	1	ATXN2
Pubmed	24402910	eIF5A and EF-P: two unique translation factors are now traveling the same road.	Pubmed	0.003084	1	0.008034	0.07852	1	1	EIF5A
Pubmed	25247952	Tumor load in patients with multiple myeloma: ?2-microglobulin levels versus whole-body MRI.	Pubmed	0.003084	1	0.008034	0.07852	1	1	B2M
Pubmed	21978467	Bortezomib resistance in a myeloma cell line is associated to PSM?5 overexpression and polyploidy.	Pubmed	0.003084	1	0.008034	0.07852	1	1	PSMB5
Pubmed	22584948	Acquired resistance to peloruside A and laulimalide is associated with downregulation of vimentin in human ovarian carcinoma cells.	Pubmed	0.003084	1	0.008034	0.07852	1	1	VIM
Pubmed	10435577	Positive selection of an H2-M3 restricted T cell receptor.	Pubmed	0.003084	1	0.008034	0.07852	1	1	B2M
Pubmed	8467789	Two crystal structures for cathepsin D: the lysosomal targeting signal and active site.	Pubmed	0.003084	1	0.008034	0.07852	1	1	CTSD
Pubmed	7867928	Regulation of human RPS14 transcription by intronic antisense RNAs and ribosomal protein S14.	Pubmed	0.003084	1	0.008034	0.07852	1	1	RPS14
Pubmed	28766551	Mutation in the COX4I1 gene is associated with short stature, poor weight gain and increased chromosomal breaks, simulating Fanconi anemia.	Pubmed	0.003084	1	0.008034	0.07852	1	1	COX4I1
Pubmed	16703512	Group A streptococcal myonecrosis: increased vimentin expression after skeletal-muscle injury mediates the binding of Streptococcus pyogenes.	Pubmed	0.003084	1	0.008034	0.07852	1	1	VIM
Pubmed	25633902	Characterization and review of MTHFD1 deficiency: four new patients, cellular delineation and response to folic and folinic acid treatment.	Pubmed	0.003084	1	0.008034	0.07852	1	1	MTHFD1
Pubmed	18241054	Vimentin isoform expression in the human retina characterized with the monoclonal antibody 3CB2.	Pubmed	0.003084	1	0.008034	0.07852	1	1	VIM
Pubmed	20028983	Native-unlike long-lived intermediates along the folding pathway of the amyloidogenic protein beta2-microglobulin revealed by real-time two-dimensional NMR.	Pubmed	0.003084	1	0.008034	0.07852	1	1	B2M
Pubmed	29130935	Histamine-releasing factor enhances food allergy.	Pubmed	0.003084	1	0.008034	0.07852	1	1	TPT1
Pubmed	3032969	A single polypeptide acts both as the beta subunit of prolyl 4-hydroxylase and as a protein disulfide-isomerase.	Pubmed	0.003084	1	0.008034	0.07852	1	1	P4HB
Pubmed	21091798	Profilin 1 overexpression in renal cell carcinoma.	Pubmed	0.003084	1	0.008034	0.07852	1	1	PFN1
Pubmed	9651245	Complete structure of the 11-subunit bovine mitochondrial cytochrome bc1 complex.	Pubmed	0.003084	1	0.008034	0.07852	1	1	UQCR10
Pubmed	3840020	Nucleotide sequence of a cDNA clone for human aldolase: a messenger RNA in the liver.	Pubmed	0.003084	1	0.008034	0.07852	1	1	ALDOA
Pubmed	23868063	HSP70 inhibition by 2-phenylethynesulfonamide induces lysosomal cathepsin D release and immunogenic cell death in primary effusion lymphoma.	Pubmed	0.003084	1	0.008034	0.07852	1	1	CTSD
Pubmed	18433707	Isoelectric focusing phenotyping and denaturing gradient gel electrophoresis genotyping: a comparison of two methods in detection of alpha-1-antitrypsin variants.	Pubmed	0.003084	1	0.008034	0.07852	1	1	SERPINA1
Pubmed	1692625	Enzymatically active lysosomal proteases are associated with amyloid deposits in Alzheimer brain.	Pubmed	0.003084	1	0.008034	0.07852	1	1	CTSD
Pubmed	6306664	9-([2-hydroxy-1-(hydroxymethyl)ethoxy]methyl)guanine: a selective inhibitor of herpes group virus replication.	Pubmed	0.003084	1	0.008034	0.07852	1	1	GUK1
Pubmed	15046048	Human gene mutations. Gene symbol: UROD. Disease: Porphyria, cutanea tarda.	Pubmed	0.003084	1	0.008034	0.07852	1	1	UROD
Pubmed	1667665	Prolyl 4-hydroxylase and its role in collagen synthesis.	Pubmed	0.003084	1	0.008034	0.07852	1	1	P4HB
Pubmed	17289402	Dissecting the 3-D structure of vimentin intermediate filaments by cryo-electron tomography.	Pubmed	0.003084	1	0.008034	0.07852	1	1	VIM
Pubmed	3570299	Molecular gene mapping of human aldolase A (ALDOA) gene to chromosome 16.	Pubmed	0.003084	1	0.008034	0.07852	1	1	ALDOA
Pubmed	26655720	Uncovering the Early Assembly Mechanism for Amyloidogenic ?2-Microglobulin Using Cross-linking and Native Mass Spectrometry.	Pubmed	0.003084	1	0.008034	0.07852	1	1	B2M
Pubmed	27184740	Modified serpinA1 as risk marker for Parkinson's disease dementia: Analysis of baseline data.	Pubmed	0.003084	1	0.008034	0.07852	1	1	SERPINA1
Pubmed	6796775	Combined deficiency of beta-galactosidase and neuraminidase: three affected siblings in a French family.	Pubmed	0.003084	1	0.008034	0.07852	1	1	CTSA
Pubmed	25245332	Annexin A5 promotes invasion and chemoresistance to temozolomide in glioblastoma multiforme cells.	Pubmed	0.003084	1	0.008034	0.07852	1	1	ANXA5
Pubmed	16123074	A polymorphism in the MTHFD1 gene increases a mother's risk of having an unexplained second trimester pregnancy loss.	Pubmed	0.003084	1	0.008034	0.07852	1	1	MTHFD1
Pubmed	12874022	UbcH10 is the cancer-related E2 ubiquitin-conjugating enzyme.	Pubmed	0.003084	1	0.008034	0.07852	1	1	UBE2C
Pubmed	19289494	A mouse PRMT1 null allele defines an essential role for arginine methylation in genome maintenance and cell proliferation.	Pubmed	0.003084	1	0.008034	0.07852	1	1	PRMT1
Pubmed	12488093	Amyloid-forming peptides from beta2-microglobulin-Insights into the mechanism of fibril formation in vitro.	Pubmed	0.003084	1	0.008034	0.07852	1	1	B2M
Pubmed	3279029	The primary structure of the human ribosomal protein S6 derived from a cloned cDNA.	Pubmed	0.003084	1	0.008034	0.07852	1	1	RPS6
Pubmed	27419376	The intermediate filament protein vimentin is essential for axonotrophic effects of Clostridium botulinum C3 exoenzyme.	Pubmed	0.003084	1	0.008034	0.07852	1	1	VIM
Pubmed	26235511	Clinically focused exome sequencing identifies an homozygous mutation that confers DOCK8 deficiency.	Pubmed	0.003084	1	0.008034	0.07852	1	1	DOCK8
Pubmed	28825379	Oncostatin M and TNF-? Induce Alpha-1 Antitrypsin Production in Undifferentiated Adipose Stromal Cells.	Pubmed	0.003084	1	0.008034	0.07852	1	1	SERPINA1
Pubmed	29498931	Functional characterization of the mouse Serpina1 paralog DOM-7.	Pubmed	0.003084	1	0.008034	0.07852	1	1	SERPINA1
Pubmed	12492914	Analysis of two common alpha 1-antitrypsin deficiency alleles (PI*Z and PI*S) in subjects with periodontitis.	Pubmed	0.003084	1	0.008034	0.07852	1	1	SERPINA1
Pubmed	10820233	Molecular basis for functional maturation of thymocytes: increase in c-fos translation with positive selection.	Pubmed	0.003084	1	0.008034	0.07852	1	1	FOS
Pubmed	19638491	Identification of gene signatures and molecular markers for human lung cancer prognosis using an in vitro lung carcinogenesis system.	Pubmed	0.003084	1	0.008034	0.07852	1	1	UBE2C
Pubmed	10446167	Identification of the human YVH1 protein-tyrosine phosphatase orthologue reveals a novel zinc binding domain essential for in vivo function.	Pubmed	0.003084	1	0.008034	0.07852	1	1	DUSP12
Pubmed	23144750	Protective antibody and CD8+ T-cell responses to the Plasmodium falciparum circumsporozoite protein induced by a nanoparticle vaccine.	Pubmed	0.003084	1	0.008034	0.07852	1	1	B2M
Pubmed	9731700	Upstream stimulatory factors mediate estrogen receptor activation of the cathepsin D promoter.	Pubmed	0.003084	1	0.008034	0.07852	1	1	CTSD
Pubmed	9604938	Molecular basis of lysosomal enzyme recognition: three-dimensional structure of the cation-dependent mannose 6-phosphate receptor.	Pubmed	0.003084	1	0.008034	0.07852	1	1	M6PR
Pubmed	25577449	Beta-2 microglobulin predicts the outcome after autologous stem cell transplantation in non-Hodgkin lymphoma.	Pubmed	0.003084	1	0.008034	0.07852	1	1	B2M
Pubmed	14766207	A heat shock protein70 fusion protein with alpha1-antitrypsin in plasma of type 1 diabetic subjects.	Pubmed	0.003084	1	0.008034	0.07852	1	1	SERPINA1
Pubmed	14766206	Divergent effects of alpha1-antitrypsin on neutrophil activation, in vitro.	Pubmed	0.003084	1	0.008034	0.07852	1	1	SERPINA1
Pubmed	21909074	Molecular basis of ?1-antitrypsin deficiency revealed by the structure of a domain-swapped trimer.	Pubmed	0.003084	1	0.008034	0.07852	1	1	SERPINA1
Pubmed	16636292	Acute suppression, but not chronic genetic deficiency, of c-fos gene expression impairs long-term memory in aversive taste learning.	Pubmed	0.003084	1	0.008034	0.07852	1	1	FOS
Pubmed	16835262	Ataxin-2 and its Drosophila homolog, ATX2, physically assemble with polyribosomes.	Pubmed	0.003084	1	0.008034	0.07852	1	1	ATXN2
Pubmed	18523666	Upregulation of Copine1 in trabecular meshwork cells of POAG patients: a membrane proteomics approach.	Pubmed	0.003084	1	0.008034	0.07852	1	1	CPNE1
Pubmed	11444877	A novel human homologue of the SH3BGR gene encodes a small protein similar to Glutaredoxin 1 of Escherichia coli.	Pubmed	0.003084	1	0.008034	0.07852	1	1	SH3BGRL3
Pubmed	8196666	Cell transformation by c-fos requires an extended period of expression and is independent of the cell cycle.	Pubmed	0.003084	1	0.008034	0.07852	1	1	FOS
Pubmed	17764813	Factors affecting human T cell engraftment, trafficking, and associated xenogeneic graft-vs-host disease in NOD/SCID beta2mnull mice.	Pubmed	0.003084	1	0.008034	0.07852	1	1	B2M
Pubmed	8543176	Transcriptional regulation of the vimentin-encoding gene in mouse myeloid leukemia M1 cells.	Pubmed	0.003084	1	0.008034	0.07852	1	1	VIM
Pubmed	28348116	Increased vimentin in human ?- and ?-cells in type 2 diabetes.	Pubmed	0.003084	1	0.008034	0.07852	1	1	VIM
Pubmed	30116614	Cognitive Tagging of Neurons: CREMediated Genetic Labeling and Characterization of the Cells Involved in Learning and Memory.	Pubmed	0.003084	1	0.008034	0.07852	1	1	FOS
Pubmed	12737817	Structure of the predominant protein arginine methyltransferase PRMT1 and analysis of its binding to substrate peptides.	Pubmed	0.003084	1	0.008034	0.07852	1	1	PRMT1
Pubmed	3342873	The primary structure of human platelet profilin: reinvestigation of the calf spleen profilin sequence.	Pubmed	0.003084	1	0.008034	0.07852	1	1	PFN1
Pubmed	3147218	A linkage map of mouse chromosome 12: localization of Igh and effects of sex and interference on recombination.	Pubmed	0.003084	1	0.008034	0.07852	1	1	FOS
Pubmed	19690979	Identification of a novel vimentin promoter and mRNA isoform.	Pubmed	0.003084	1	0.008034	0.07852	1	1	VIM
Pubmed	10085260	The growth-related, translationally controlled protein P23 has properties of a tubulin binding protein and associates transiently with microtubules during the cell cycle.	Pubmed	0.003084	1	0.008034	0.07852	1	1	TPT1
Pubmed	30615214	Large normal alleles of ATXN2 decrease age at onset in transthyretin familial amyloid polyneuropathy Val30Met patients.	Pubmed	0.003084	1	0.008034	0.07852	1	1	ATXN2
Pubmed	27910934	Superficial vimentin mediates DENV-2 infection of vascular endothelial cells.	Pubmed	0.003084	1	0.008034	0.07852	1	1	VIM
Pubmed	27547499	Hint1 gene deficiency enhances the supraspinal nociceptive sensitivity in mice.	Pubmed	0.003084	1	0.008034	0.07852	1	1	HINT1
Pubmed	18813914	Individual contribution of metabotropic glutamate receptor (mGlu) 2 and 3 to c-Fos expression pattern evoked by mGlu2/3 antagonism.	Pubmed	0.003084	1	0.008034	0.07852	1	1	FOS
Pubmed	9325311	A human suppressor of c-Jun N-terminal kinase 1 activation by tumor necrosis factor alpha.	Pubmed	0.003084	1	0.008034	0.07852	1	1	GPS2
Pubmed	29501392	Cathepsin D contributes to the accumulation of advanced glycation end products during photoaging.	Pubmed	0.003084	1	0.008034	0.07852	1	1	CTSD
Pubmed	11034936	Platelet Pl(A2) allele and incidence of coronary heart disease: results from the Atherosclerosis Risk In Communities (ARIC) Study.	Pubmed	0.003084	1	0.008034	0.07852	1	1	SERPINA1
Pubmed	32181526	CPNE1 predicts poor prognosis and promotes tumorigenesis and radioresistance via the AKT singling pathway in triple-negative breast cancer.	Pubmed	0.003084	1	0.008034	0.07852	1	1	CPNE1
Pubmed	3514206	A mutational hot-spot within an intron of the mouse beta 2-microglobulin gene.	Pubmed	0.003084	1	0.008034	0.07852	1	1	B2M
Pubmed	21314441	?2-microglobulin, a novel biomarker of peripheral arterial disease, independently predicts aortic stiffness in these patients.	Pubmed	0.003084	1	0.008034	0.07852	1	1	B2M
Pubmed	8172679	Antigen presentation by non-classical class I molecules.	Pubmed	0.003084	1	0.008034	0.07852	1	1	B2M
Pubmed	17581966	Sustained structural change of GABA(A) receptor-associated protein underlies long-term potentiation at inhibitory synapses on a cerebellar Purkinje neuron.	Pubmed	0.003084	1	0.008034	0.07852	1	1	GABARAP
Pubmed	25495894	Genetic variations in the annexin A5 gene and the risk of pregnancy-related venous thrombosis.	Pubmed	0.003084	1	0.008034	0.07852	1	1	ANXA5
Pubmed	27872106	Methylenetetrahydrofolate Dehydrogenase 1 Polymorphisms Modify the Associations of Plasma Glycine and Serine With Risk of Acute Myocardial Infarction in Patients With Stable Angina Pectoris in WENBIT (Western Norway B Vitamin Intervention Trial).	Pubmed	0.003084	1	0.008034	0.07852	1	1	MTHFD1
Pubmed	2335208	The crystal structure of human muscle aldolase at 3.0 A resolution.	Pubmed	0.003084	1	0.008034	0.07852	1	1	ALDOA
Pubmed	12082018	Expression profile of differentially-regulated genes during progression of androgen-independent growth in human prostate cancer cells.	Pubmed	0.003084	1	0.008034	0.07852	1	1	RPS16
Pubmed	22528769	The effect of c-Fos demethylation on sodium fluoride-induced apoptosis in L-02 cells.	Pubmed	0.003084	1	0.008034	0.07852	1	1	FOS
Pubmed	18790770	Keratin down-regulation in vimentin-positive cancer cells is reversible by vimentin RNA interference, which inhibits growth and motility.	Pubmed	0.003084	1	0.008034	0.07852	1	1	VIM
Pubmed	18223170	CD8+ but not CD4+ T cells require cognate interactions with target tissues to mediate GVHD across only minor H antigens, whereas both CD4+ and CD8+ T cells require direct leukemic contact to mediate GVL.	Pubmed	0.003084	1	0.008034	0.07852	1	1	B2M
Pubmed	12460583	Acid Denaturation of alpha1-antitrypsin: characterization of a novel mechanism of serpin polymerization.	Pubmed	0.003084	1	0.008034	0.07852	1	1	SERPINA1
Pubmed	31523939	Heterogeneous nonataxic phenotypes of spinocerebellar ataxia in a Taiwanese population.	Pubmed	0.003084	1	0.008034	0.07852	1	1	ATXN2
Pubmed	15158911	Products of lipid peroxidation induce missorting of the principal lysosomal protease in retinal pigment epithelium.	Pubmed	0.003084	1	0.008034	0.07852	1	1	CTSD
Pubmed	26490682	Hyperphosphorylation of ribosomal protein S6 predicts unfavorable clinical survival in non-small cell lung cancer.	Pubmed	0.003084	1	0.008034	0.07852	1	1	RPS6
Pubmed	18841160	Overexpression of beta2-microglobulin is associated with poor survival in patients with oral cavity squamous cell carcinoma and contributes to oral cancer cell migration and invasion.	Pubmed	0.003084	1	0.008034	0.07852	1	1	B2M
Pubmed	9394799	Rapamycin inhibits proteasome activator expression and proteasome activity.	Pubmed	0.003084	1	0.008034	0.07852	1	1	PSME1
Pubmed	28656289	PRMT1 expression is elevated in head and neck cancer and inhibition of protein arginine methylation by adenosine dialdehyde or PRMT1 knockdown downregulates proliferation and migration of oral cancer cells.	Pubmed	0.003084	1	0.008034	0.07852	1	1	PRMT1
Pubmed	1311608	Subunit IV of human cytochrome c oxidase, polymorphism and a putative isoform.	Pubmed	0.003084	1	0.008034	0.07852	1	1	COX4I1
Pubmed	22324914	Essential cysteine residues for human RNase ? catalytic activity.	Pubmed	0.003084	1	0.008034	0.07852	1	1	RNASEK
Pubmed	12483219	Vimentin is secreted by activated macrophages.	Pubmed	0.003084	1	0.008034	0.07852	1	1	VIM
Pubmed	16081772	Cutting edge: a single MHC class Ia is sufficient for CD8 memory T cell differentiation.	Pubmed	0.003084	1	0.008034	0.07852	1	1	B2M
Pubmed	18326488	Novel oxidative stress-responsive gene ERS25 functions as a regulator of the heat-shock and cell death response.	Pubmed	0.003084	1	0.008034	0.07852	1	1	TMED4
Pubmed	7806225	Genetic analysis of colon cancer susceptibility in mice.	Pubmed	0.003084	1	0.008034	0.07852	1	1	FOS
Pubmed	9466920	Wild-type alpha 1-antitrypsin is in the canonical inhibitory conformation.	Pubmed	0.003084	1	0.008034	0.07852	1	1	SERPINA1
Pubmed	7529286	NK cell response to viral infections in beta 2-microglobulin-deficient mice.	Pubmed	0.003084	1	0.008034	0.07852	1	1	B2M
Pubmed	26259553	Chemical chaperone treatment for galactosialidosis: Effect of NOEV on ?-galactosidase activities in fibroblasts.	Pubmed	0.003084	1	0.008034	0.07852	1	1	CTSA
Pubmed	25667209	Possible Role of ?1-Antitrypsin in Endometriosis-Like Grafts From a Mouse Model of Endometriosis.	Pubmed	0.003084	1	0.008034	0.07852	1	1	SERPINA1
Pubmed	8105804	Genetically modified animals and immunodeficiency.	Pubmed	0.003084	1	0.008034	0.07852	1	1	B2M
Pubmed	22207523	Receptor for activated C kinase 1 (RACK1): a regulator for migration and invasion in oral squamous cell carcinoma cells.	Pubmed	0.003084	1	0.008034	0.07852	1	1	RACK1
Pubmed	9888853	Role of DNA 5-methylcytosine transferase in cell transformation by fos.	Pubmed	0.003084	1	0.008034	0.07852	1	1	FOS
Pubmed	30183434	MTHFD1 promoter hypermethylation increases the risk of hypertension.	Pubmed	0.003084	1	0.008034	0.07852	1	1	MTHFD1
Pubmed	9244433	Expression analysis and chromosomal assignment of the human SFRS5/SRp40 gene.	Pubmed	0.003084	1	0.008034	0.07852	1	1	SRSF5
Pubmed	24612689	Vimentin silencing effect on invasive and migration characteristics of doxorubicin resistant MCF-7 cells.	Pubmed	0.003084	1	0.008034	0.07852	1	1	VIM
Pubmed	23506134	Low RPS14 expression in MDS without 5q - aberration confers higher apoptosis rate of nucleated erythrocytes and predicts prolonged survival and possible response to lenalidomide in lower risk non-5q- patients.	Pubmed	0.003084	1	0.008034	0.07852	1	1	RPS14
Pubmed	16449315	Annexin A5 polymorphism (-1C-->T) and the presence of anti-annexin A5 antibodies in the antiphospholipid syndrome.	Pubmed	0.003084	1	0.008034	0.07852	1	1	ANXA5
Pubmed	17516061	Expression of murine killer immunoglobulin-like receptor KIRL1 on CD1d-independent NK1.1(+) T cells.	Pubmed	0.003084	1	0.008034	0.07852	1	1	B2M
Pubmed	19368725	Screening for Alpha 1 antitrypsin deficiency in Tunisian subjects with obstructive lung disease: a feasibility report.	Pubmed	0.003084	1	0.008034	0.07852	1	1	SERPINA1
Pubmed	2035534	Characterization of the molecular basis of the alpha 1-antitrypsin F allele.	Pubmed	0.003084	1	0.008034	0.07852	1	1	SERPINA1
Pubmed	10856287	Structure of GATE-16, membrane transport modulator and mammalian ortholog of autophagocytosis factor Aut7p.	Pubmed	0.003084	1	0.008034	0.07852	1	1	GABARAP
Pubmed	2390072	Alpha 1-antitrypsin Wbethesda: molecular basis of an unusual alpha 1-antitrypsin deficiency variant.	Pubmed	0.003084	1	0.008034	0.07852	1	1	SERPINA1
Pubmed	22635237	The annexin A5 protective shield model revisited: inherited carriage of the M2/ANXA5 haplotype in placenta as a predisposing factor for the development of obstetric antiphospholipid antibodies.	Pubmed	0.003084	1	0.008034	0.07852	1	1	ANXA5
Pubmed	16098535	Kinetically controlled thermal response of beta2-microglobulin amyloid fibrils.	Pubmed	0.003084	1	0.008034	0.07852	1	1	B2M
Pubmed	10029173	A fragment of alpha-actinin promotes monocyte/macrophage maturation in vitro.	Pubmed	0.003084	1	0.008034	0.07852	1	1	ACTN1
Pubmed	26852026	Single-Step Purification and Characterization of A Recombinant Serine Proteinase Inhibitor from Transgenic Plants.	Pubmed	0.003084	1	0.008034	0.07852	1	1	SERPINA1
Pubmed	21756811	[The relationship between RACK1 expression and clinicopathologic information of esophageal squamous cell carcinoma].	Pubmed	0.003084	1	0.008034	0.07852	1	1	RACK1
Pubmed	22162908	?1-antitrypsin production by proinflammatory and antiinflammatory macrophages and dendritic cells.	Pubmed	0.003084	1	0.008034	0.07852	1	1	SERPINA1
Pubmed	27855621	Alpha-1 Antitrypsin Deficiency: Current Perspective from Genetics to Diagnosis and Therapeutic Approaches.	Pubmed	0.003084	1	0.008034	0.07852	1	1	SERPINA1
Pubmed	28007994	Axonal neuropathy with neuromyotonia: there is a HINT.	Pubmed	0.003084	1	0.008034	0.07852	1	1	HINT1
Pubmed	22815954	Daily scheduled high fat meals moderately entrain behavioral anticipatory activity, body temperature, and hypothalamic c-Fos activation.	Pubmed	0.003084	1	0.008034	0.07852	1	1	FOS
Pubmed	19829086	Identification of beta2-microglobulin as a potential target for ovarian cancer.	Pubmed	0.003084	1	0.008034	0.07852	1	1	B2M
Pubmed	11099474	RACK1 is up-regulated in angiogenesis and human carcinomas.	Pubmed	0.003084	1	0.008034	0.07852	1	1	RACK1
Pubmed	27296815	Alpha-1-antitrypsin (SERPINA1) mutation spectrum: Three novel variants and haplotype characterization of rare deficiency alleles identified in Portugal.	Pubmed	0.003084	1	0.008034	0.07852	1	1	SERPINA1
Pubmed	9668173	The mouse SCA2 gene: cDNA sequence, alternative splicing and protein expression.	Pubmed	0.003084	1	0.008034	0.07852	1	1	ATXN2
Pubmed	30450850	RPS15a Silencing Suppresses Cell Proliferation and Migration of Gastric Cancer.	Pubmed	0.003084	1	0.008034	0.07852	1	1	RPS15A
Pubmed	10554026	Identification, characterization, and cloning of TIP-B1, a novel protein inhibitor of tumor necrosis factor-induced lysis.	Pubmed	0.003084	1	0.008034	0.07852	1	1	SH3BGRL3
Pubmed	27681617	Mutant PFN1 causes ALS phenotypes and progressive motor neuron degeneration in mice by a gain of toxicity.	Pubmed	0.003084	1	0.008034	0.07852	1	1	PFN1
Pubmed	21116608	TNF-? acutely upregulates amylin expression in murine pancreatic beta cells.	Pubmed	0.003084	1	0.008034	0.07852	1	1	FOS
Pubmed	19136889	HLA-E/human beta2-microglobulin transgenic pigs: protection against xenogeneic human anti-pig natural killer cell cytotoxicity.	Pubmed	0.003084	1	0.008034	0.07852	1	1	B2M
Pubmed	27572444	Intermediate filaments enable pathogen docking to trigger type 3 effector translocation.	Pubmed	0.003084	1	0.008034	0.07852	1	1	VIM
Pubmed	2780320	cDNA sequence of human ribosomal protein L31.	Pubmed	0.003084	1	0.008034	0.07852	1	1	RPL31
Pubmed	7554280	Amino acid sequence of a modified beta 2-microglobulin in renal failure patient urine and long-term dialysis patient blood.	Pubmed	0.003084	1	0.008034	0.07852	1	1	B2M
Pubmed	18086467	The differential effects of emotional or physical stress on pain behaviors or on c-Fos immunoreactivity in paraventricular nucleus or arcuate nucleus.	Pubmed	0.003084	1	0.008034	0.07852	1	1	FOS
Pubmed	20088607	Structure of the preamyloid dimer of beta-2-microglobulin from covalent labeling and mass spectrometry.	Pubmed	0.003084	1	0.008034	0.07852	1	1	B2M
Pubmed	1522590	Human liver cathepsin D. Purification, crystallization and preliminary X-ray diffraction analysis of a lysosomal enzyme.	Pubmed	0.003084	1	0.008034	0.07852	1	1	CTSD
Pubmed	2785270	The S variant of human alpha 1-antitrypsin, structure and implications for function and metabolism.	Pubmed	0.003084	1	0.008034	0.07852	1	1	SERPINA1
Pubmed	31527472	Loosening of Side-Chain Packing Associated with Perturbations in Peripheral Dynamics Induced by the D76N Mutation of ?	Pubmed	0.003084	1	0.008034	0.07852	1	1	B2M
Pubmed	16237079	IL-12 breaks dinitrothiocyanobenzene (DNTB)-mediated tolerance and converts the tolerogen DNTB into an immunogen.	Pubmed	0.003084	1	0.008034	0.07852	1	1	ANXA5
Pubmed	20942800	Inactivation of eukaryotic initiation factor 5A (eIF5A) by specific acetylation of its hypusine residue by spermidine/spermine acetyltransferase 1 (SSAT1).	Pubmed	0.003084	1	0.008034	0.07852	1	1	EIF5A
Pubmed	20529362	Solution structure of the human signaling protein RACK1.	Pubmed	0.003084	1	0.008034	0.07852	1	1	RACK1
Pubmed	17962699	Ribosomal protein S19 deficiency leads to reduced proliferation and increased apoptosis but does not affect terminal erythroid differentiation in a cell line model of Diamond-Blackfan anemia.	Pubmed	0.003084	1	0.008034	0.07852	1	1	RPS19
Pubmed	11747604	Role of the intermediate filament protein vimentin in delaying senescence and in the spontaneous immortalization of mouse embryo fibroblasts.	Pubmed	0.003084	1	0.008034	0.07852	1	1	VIM
Pubmed	7031661	Cloning and sequence of cDNA coding for alpha 1-antitrypsin.	Pubmed	0.003084	1	0.008034	0.07852	1	1	SERPINA1
Pubmed	22378735	Maternal Mthfd1 disruption impairs fetal growth but does not cause neural tube defects in mice.	Pubmed	0.003084	1	0.008034	0.07852	1	1	MTHFD1
Pubmed	28887632	Multipeptide-coupled nanoparticles induce tolerance in 'humanised' HLA-transgenic mice and inhibit diabetogenic CD8	Pubmed	0.003084	1	0.008034	0.07852	1	1	B2M
Pubmed	20010787	Proteasomes in immune cells: more than peptide producers?	Pubmed	0.003084	1	0.008034	0.07852	1	1	PSME1
Pubmed	12045200	Tuberin regulates p70 S6 kinase activation and ribosomal protein S6 phosphorylation. A role for the TSC2 tumor suppressor gene in pulmonary lymphangioleiomyomatosis (LAM).	Pubmed	0.003084	1	0.008034	0.07852	1	1	RPS6
Pubmed	23209736	cFos mediates cAMP-dependent generation of ROS and rescue of maturation program in retinoid-resistant acute promyelocytic leukemia cell line NB4-LR1.	Pubmed	0.003084	1	0.008034	0.07852	1	1	FOS
Pubmed	14767531	Cathepsin D protein levels in colorectal tumors: divergent expression patterns suggest complex regulation and function.	Pubmed	0.003084	1	0.008034	0.07852	1	1	CTSD
Pubmed	23284897	Circulating annexin A5 levels after atrial switch for transposition of the great arteries: relationship with ventricular deformation and geometry.	Pubmed	0.003084	1	0.008034	0.07852	1	1	ANXA5
Pubmed	17559170	Modulation of Valpha19 NKT cell immune responses by alpha-mannosyl ceramide derivatives consisting of a series of modified sphingosines.	Pubmed	0.003084	1	0.008034	0.07852	1	1	B2M
Pubmed	26738538	Mouse host unlicensed NK cells promote donor allogeneic bone marrow engraftment.	Pubmed	0.003084	1	0.008034	0.07852	1	1	B2M
Pubmed	16282467	Murine gammaherpesvirus 68 infection is associated with lymphoproliferative disease and lymphoma in BALB beta2 microglobulin-deficient mice.	Pubmed	0.003084	1	0.008034	0.07852	1	1	B2M
Pubmed	20553007	A tale of two acids: when arginine is a more appropriate acid than H3O+.	Pubmed	0.003084	1	0.008034	0.07852	1	1	UROD
Pubmed	31400136	[Analysis of HINT1 gene variant in a case with neuromyotonia and axonal neuropathy].	Pubmed	0.003084	1	0.008034	0.07852	1	1	HINT1
Pubmed	2059552	Effect of pepstatin A on structure and polymerization of intermediate filament subunit proteins in vitro.	Pubmed	0.003084	1	0.008034	0.07852	1	1	VIM
Pubmed	27286750	Membrane repair of human skeletal muscle cells requires Annexin-A5.	Pubmed	0.003084	1	0.008034	0.07852	1	1	ANXA5
Pubmed	24085492	Which molecules regulate synaptic brain asymmetries?	Pubmed	0.003084	1	0.008034	0.07852	1	1	B2M
Pubmed	10898732	Cloning of murine glycosyl phosphatidylinositol anchor attachment protein, GPAA1.	Pubmed	0.003084	1	0.008034	0.07852	1	1	GPAA1
Pubmed	8820923	Isolation and characterization of a cDNA encoding a human TFIID subunit containing a variety of putative structural motifs including direct repeats.	Pubmed	0.003084	1	0.008034	0.07852	1	1	TAF11
Pubmed	29848387	Interrupted CAG expansions in ATXN2 gene expand the genetic spectrum of frontotemporal dementias.	Pubmed	0.003084	1	0.008034	0.07852	1	1	ATXN2
Pubmed	12466525	The 3' untranslated region of human vimentin mRNA interacts with protein complexes containing eEF-1gamma and HAX-1.	Pubmed	0.003084	1	0.008034	0.07852	1	1	VIM
Pubmed	30291213	The association of	Pubmed	0.003084	1	0.008034	0.07852	1	1	POLR2E
Pubmed	2289831	Tumor necrosis factor, interleukin-1 and beta 2-microglobulin levels in chronic hemodialysis patients.	Pubmed	0.003084	1	0.008034	0.07852	1	1	B2M
Pubmed	22405009	Structural dynamics associated with intermediate formation in an archetypal conformational disease.	Pubmed	0.003084	1	0.008034	0.07852	1	1	SERPINA1
Pubmed	15025820	Molecular cloning and characterization of mouse LITAF cDNA: role in the regulation of tumor necrosis factor-alpha (TNF-alpha) gene expression.	Pubmed	0.003084	1	0.008034	0.07852	1	1	LITAF
Pubmed	6418007	Morquio B syndrome: a primary defect in beta-galactosidase.	Pubmed	0.003084	1	0.008034	0.07852	1	1	CTSA
Pubmed	10343127	Chromosomal localization of tumor protein, translationally-controlled 1 (TPT1) encoding the human histamine releasing factor (HRF) to 13q12-->q14.	Pubmed	0.003084	1	0.008034	0.07852	1	1	TPT1
Pubmed	30026573	Spectrum and functional validation of PSMB5 mutations in multiple myeloma.	Pubmed	0.003084	1	0.008034	0.07852	1	1	PSMB5
Pubmed	19806221	Hierarchical structure controls nanomechanical properties of vimentin intermediate filaments.	Pubmed	0.003084	1	0.008034	0.07852	1	1	VIM
Pubmed	25936523	Growth-factor dependent expression of the translationally controlled tumour protein TCTP is regulated through the PI3-K/Akt/mTORC1 signalling pathway.	Pubmed	0.003084	1	0.008034	0.07852	1	1	TPT1
Pubmed	26842845	Profilin potentiates chemotherapeutic agents mediated cell death via suppression of NF-?B and upregulation of p53.	Pubmed	0.003084	1	0.008034	0.07852	1	1	PFN1
Pubmed	16540089	Characterization and suppression of dysfunctional human alpha1-antitrypsin variants.	Pubmed	0.003084	1	0.008034	0.07852	1	1	SERPINA1
Pubmed	19845830	Murine cathepsin D deficiency is associated with dysmyelination/myelin disruption and accumulation of cholesteryl esters in the brain.	Pubmed	0.003084	1	0.008034	0.07852	1	1	CTSD
Pubmed	21521943	The dual-specificity phosphatase hYVH1 (DUSP12) is a novel modulator of cellular DNA content.	Pubmed	0.003084	1	0.008034	0.07852	1	1	DUSP12
Pubmed	17182779	c-Fos facilitates the acquisition and extinction of cocaine-induced persistent changes.	Pubmed	0.003084	1	0.008034	0.07852	1	1	FOS
Pubmed	26625805	Serum Beta-2 Microglobulin: a Possible Marker for Disease Progression in Egyptian Patients with Chronic HCV Related Liver Diseases.	Pubmed	0.003084	1	0.008034	0.07852	1	1	B2M
Pubmed	28380308	Alpha-1 Antitrypsin PiMZ Genotype Is Associated with Chronic Obstructive Pulmonary Disease in Two Racial Groups.	Pubmed	0.003084	1	0.008034	0.07852	1	1	SERPINA1
Pubmed	8036151	Reduced beta 2-microglobulin mRNA levels in transgenic mice expressing a designed hammerhead ribozyme.	Pubmed	0.003084	1	0.008034	0.07852	1	1	B2M
Pubmed	22869704	Atomic structure of the vimentin central ?-helical domain and its implications for intermediate filament assembly.	Pubmed	0.003084	1	0.008034	0.07852	1	1	VIM
Pubmed	14534423	Atrophy pattern in SCA2 determined by voxel-based morphometry.	Pubmed	0.003084	1	0.008034	0.07852	1	1	ATXN2
Pubmed	28472637	Lipid-oligonucleotide conjugates improve cellular uptake and efficiency of TCTP-antisense in castration-resistant prostate cancer.	Pubmed	0.003084	1	0.008034	0.07852	1	1	TPT1
Pubmed	3510743	Detailed analysis of the mouse H-2Kb promoter: enhancer-like sequences and their role in the regulation of class I gene expression.	Pubmed	0.003084	1	0.008034	0.07852	1	1	B2M
Pubmed	31192586	Paired Carboxylic Acids in Enzymes and Their Role in Selective Substrate Binding, Catalysis, and Unusually Shifted p	Pubmed	0.003084	1	0.008034	0.07852	1	1	CTSA
Pubmed	24623428	Cell surface vimentin is an attachment receptor for enterovirus 71.	Pubmed	0.003084	1	0.008034	0.07852	1	1	VIM
Pubmed	30051532	Lysosomal cathepsin D is upregulated in Alzheimer's disease neocortex and may be a marker for neurofibrillary degeneration.	Pubmed	0.003084	1	0.008034	0.07852	1	1	CTSD
Pubmed	27573911	Cathepsin D is involved in the oxygen and glucose deprivation/reperfusion-induced apoptosis of astrocytes.	Pubmed	0.003084	1	0.008034	0.07852	1	1	CTSD
Pubmed	3048575	In vitro production of beta 2 microglobulin by human myeloma cells.	Pubmed	0.003084	1	0.008034	0.07852	1	1	B2M
Pubmed	10716194	Cleaved antitrypsin polymers at atomic resolution.	Pubmed	0.003084	1	0.008034	0.07852	1	1	SERPINA1
Pubmed	20491881	Changes in RPS14 expression levels during lenalidomide treatment in Low- and Intermediate-1-risk myelodysplastic syndromes with chromosome 5q deletion.	Pubmed	0.003084	1	0.008034	0.07852	1	1	RPS14
Pubmed	7925385	Mistargeting of lysosomal enzymes in M(r) 46,000 mannose 6-phosphate receptor-deficient mice is compensated by carbohydrate-specific endocytotic receptors.	Pubmed	0.003084	1	0.008034	0.07852	1	1	M6PR
Pubmed	7873602	Isolation and molecular cloning of human sorcin a calcium-binding protein in vincristine-resistant HOB1 lymphoma cells.	Pubmed	0.003084	1	0.008034	0.07852	1	1	SRI
Pubmed	26483550	Eukaryotic Translation Initiation Factor 5A (EIF5A) Regulates Pancreatic Cancer Metastasis by Modulating RhoA and Rho-associated Kinase (ROCK) Protein Expression Levels.	Pubmed	0.003084	1	0.008034	0.07852	1	1	EIF5A
Pubmed	2413854	In vitro formation of amyloid fibrils from intact beta 2-microglobulin.	Pubmed	0.003084	1	0.008034	0.07852	1	1	B2M
Pubmed	16828227	Acidity induces c-Fos expression in a subpopulation of human colonic submucosal neurons.	Pubmed	0.003084	1	0.008034	0.07852	1	1	FOS
Pubmed	15242878	Detection of antibody-mediated reduction of annexin A5 anticoagulant activity in plasmas of patients with the antiphospholipid syndrome.	Pubmed	0.003084	1	0.008034	0.07852	1	1	ANXA5
Pubmed	12052260	Mutational analysis of human profilin I reveals a second PI(4,5)-P2 binding site neighbouring the poly(L-proline) binding site.	Pubmed	0.003084	1	0.008034	0.07852	1	1	PFN1
Pubmed	9099259	Effect of c-Fos overexpression on the murine macrophage cell line P388DI.	Pubmed	0.003084	1	0.008034	0.07852	1	1	FOS
Pubmed	20602472	Vimentin contributes to changes in chondrocyte stiffness in osteoarthritis.	Pubmed	0.003084	1	0.008034	0.07852	1	1	VIM
Pubmed	20592493	New insights into cathepsin D in mammary tissue development and remodeling.	Pubmed	0.003084	1	0.008034	0.07852	1	1	CTSD
Pubmed	23894469	TCTP is an androgen-regulated gene implicated in prostate cancer.	Pubmed	0.003084	1	0.008034	0.07852	1	1	TPT1
Pubmed	20805002	Reduced allele specific annexin A5 mRNA levels in placentas carrying the M2/ANXA5 allele.	Pubmed	0.003084	1	0.008034	0.07852	1	1	ANXA5
Pubmed	29569850	Modeling of the Weight Status and Risk of Nonalcoholic Fatty Liver Disease in Elderly Individuals: The Potential Impact of the Disulfide Bond-Forming Oxidoreductase A-Like Protein (DsbA-L) Polymorphism on the Weight Status.	Pubmed	0.003084	1	0.008034	0.07852	1	1	GSTK1
Pubmed	23911412	Activation of complement by monoclonal antibodies that target cell-associated ??-microglobulin: implications for cancer immunotherapy.	Pubmed	0.003084	1	0.008034	0.07852	1	1	B2M
Pubmed	31892136	Haplotype in	Pubmed	0.003084	1	0.008034	0.07852	1	1	SERPINA1
Pubmed	27044684	Identification of Small-Molecule Frequent Hitters of Glutathione S-Transferase-Glutathione Interaction.	Pubmed	0.003084	1	0.008034	0.07852	1	1	GSTK1
Pubmed	8903738	Multiple translation initiation factor Sui1 related sequences in mammalian genomes.	Pubmed	0.003084	1	0.008034	0.07852	1	1	EIF1
Pubmed	15162379	Translationally controlled tumor protein (TCTP) in the human prostate and prostate cancer cells: expression, distribution, and calcium binding activity.	Pubmed	0.003084	1	0.008034	0.07852	1	1	TPT1
Pubmed	16315005	Evaluation of a methylenetetrahydrofolate-dehydrogenase 1958G>A polymorphism for neural tube defect risk.	Pubmed	0.003084	1	0.008034	0.07852	1	1	MTHFD1
Pubmed	30922645	Association between M2/ANXA5 haplotype and repeated pregnancy loss: a meta-analysis.	Pubmed	0.003084	1	0.008034	0.07852	1	1	ANXA5
Pubmed	14504658	Evidence for posttranscriptional regulation of the multi K homology domain protein vigilin by a small peptide encoded in the 5' leader sequence.	Pubmed	0.003084	1	0.008034	0.07852	1	1	HDLBP
Pubmed	26719254	Nonstructural 5A Protein of Hepatitis C Virus Regulates Soluble Resistance-Related Calcium-Binding Protein Activity for Viral Propagation.	Pubmed	0.003084	1	0.008034	0.07852	1	1	SRI
Pubmed	20197771	High expression of gabarapl1 is associated with a better outcome for patients with lymph node-positive breast cancer.	Pubmed	0.003084	1	0.008034	0.07852	1	1	GABARAPL1
Pubmed	20886426	[Heterozygous alpha-1-antitrypsin deficiency (PiMZ): risk factor in the development of primary liver carcinoma in non-cirrhotic liver?].	Pubmed	0.003084	1	0.008034	0.07852	1	1	SERPINA1
Pubmed	16597820	Solution structure of the antifreeze-like domain of human sialic acid synthase.	Pubmed	0.003084	1	0.008034	0.07852	1	1	NANS
Pubmed	25523495	C-terminal unfolding of an amyloidogenic ?2-microglobulin fragment: ?N6?2-microglobulin.	Pubmed	0.003084	1	0.008034	0.07852	1	1	B2M
Pubmed	25306868	Vimentin is a dominant target of in situ humoral immunity in human lupus tubulointerstitial nephritis.	Pubmed	0.003084	1	0.008034	0.07852	1	1	VIM
Pubmed	23894459	Association of methylenetetrahydrofolate dehydrogenase 1 polymorphisms with cancer: a meta-analysis.	Pubmed	0.003084	1	0.008034	0.07852	1	1	MTHFD1
Pubmed	29097184	Protein arginine methyltransferase 1 coordinates the epithelial-mesenchymal transition/proliferation dichotomy in gastric cancer cells.	Pubmed	0.003084	1	0.008034	0.07852	1	1	PRMT1
Pubmed	10995834	Cathepsin D deficiency induces lysosomal storage with ceroid lipofuscin in mouse CNS neurons.	Pubmed	0.003084	1	0.008034	0.07852	1	1	CTSD
Pubmed	7994752	Anti-IgM and anti-IgG modulate c-fos RNA levels differently in human B lymphocytes.	Pubmed	0.003084	1	0.008034	0.07852	1	1	FOS
Pubmed	29851958	Quantitative proteomic characterization and comparison of T helper 17 and induced regulatory T cells.	Pubmed	0.003084	1	0.008034	0.07852	1	1	VIM
Pubmed	1957173	DNA bending by Fos and Jun: the flexible hinge model.	Pubmed	0.003084	1	0.008034	0.07852	1	1	FOS
Pubmed	16872372	Cloning and characterization of lipopolysaccharide-induced tumor necrosis factor alpha factor promoter.	Pubmed	0.003084	1	0.008034	0.07852	1	1	LITAF
Pubmed	18650472	Lack of RPS14 promoter aberrant methylation supports the haploinsufficiency model for the 5q- syndrome.	Pubmed	0.003084	1	0.008034	0.07852	1	1	RPS14
Pubmed	3611107	The nucleotide sequence of a human cellular thyroid hormone binding protein present in endoplasmic reticulum.	Pubmed	0.003084	1	0.008034	0.07852	1	1	P4HB
Pubmed	26168186	The involvement of vimentin in copper-induced regression of cardiomyocyte hypertrophy.	Pubmed	0.003084	1	0.008034	0.07852	1	1	VIM
Pubmed	28754682	Autoimmunity to Vimentin Is Associated with Outcomes of Patients with Idiopathic Pulmonary Fibrosis.	Pubmed	0.003084	1	0.008034	0.07852	1	1	VIM
Pubmed	18621992	Strategies for carbohydrate recognition by the mannose 6-phosphate receptors.	Pubmed	0.003084	1	0.008034	0.07852	1	1	M6PR
Pubmed	8831695	Expression of c-fos precedes MDR3 in vincristine and adriamycin selected multidrug resistant murine erythroleukemia cells.	Pubmed	0.003084	1	0.008034	0.07852	1	1	FOS
Pubmed	29709484	Protein disulfide isomerase enhances tissue factor-dependent thrombin generation.	Pubmed	0.003084	1	0.008034	0.07852	1	1	P4HB
Pubmed	9268494	Allospecific cytotoxic T cells generated from beta 2m-/- mice in primary MLC: analysis of activation requirements, specificity, and phenotype.	Pubmed	0.003084	1	0.008034	0.07852	1	1	B2M
Pubmed	7578077	Isolation and structural characterization of different isoforms of the hypusine-containing protein eIF-5A from HeLa cells.	Pubmed	0.003084	1	0.008034	0.07852	1	1	EIF5A
Pubmed	23107604	Similarities and differences in the biogenesis, processing and lysosomal targeting between zebrafish and human pro-Cathepsin D: functional implications.	Pubmed	0.003084	1	0.008034	0.07852	1	1	CTSD
Pubmed	11773704	Annexin V expression in apoptotic peripheral blood lymphocytes: an electron microscopic evaluation.	Pubmed	0.003084	1	0.008034	0.07852	1	1	ANXA5
Pubmed	21978537	The mechanism for proton pumping in cytochrome c oxidase from an electrostatic and quantum chemical perspective.	Pubmed	0.003084	1	0.008034	0.07852	1	1	COX4I1
Pubmed	19910631	Natural killer T cells are involved in adipose tissues inflammation and glucose intolerance in diet-induced obese mice.	Pubmed	0.003084	1	0.008034	0.07852	1	1	B2M
Pubmed	21340718	Elevated expression of c-fos in central nervous system correlates with visceral hypersensitivity in irritable bowel syndrome (IBS): a new target for IBS treatment.	Pubmed	0.003084	1	0.008034	0.07852	1	1	FOS
Pubmed	29099786	The Extracellular Domain of Human High Affinity Copper Transporter (hNdCTR1), Synthesized by E. coli Cells, Chelates Silver and Copper Ions In Vivo.	Pubmed	0.003084	1	0.008034	0.07852	1	1	GSTK1
Pubmed	23943650	Diminutive somatic deletions in the 5q region lead to a phenotype atypical of classical 5q- syndrome.	Pubmed	0.003084	1	0.008034	0.07852	1	1	RPS14
Pubmed	3084261	Immunoelectron microscopical localization of lysosomal beta-galactosidase and its precursor forms in normal and mutant human fibroblasts.	Pubmed	0.003084	1	0.008034	0.07852	1	1	CTSA
Pubmed	30086159	Cation-dependent mannose-6-phosphate receptor expression and distribution are influenced by estradiol in MCF-7 breast cancer cells.	Pubmed	0.003084	1	0.008034	0.07852	1	1	M6PR
Pubmed	21628459	Prenylated c17orf37 induces filopodia formation to promote cell migration and metastasis.	Pubmed	0.003084	1	0.008034	0.07852	1	1	MIEN1
Pubmed	2203542	Intermediate filament assembly and stability in vitro: effect and implications of the removal of head and tail domains of vimentin by the human immunodeficiency virus type 1 protease.	Pubmed	0.003084	1	0.008034	0.07852	1	1	VIM
Pubmed	16331970	Characterization of two distinct beta2-microglobulin unfolding intermediates that may lead to amyloid fibrils of different morphology.	Pubmed	0.003084	1	0.008034	0.07852	1	1	B2M
Pubmed	10749855	Cloning and expression of the human N-acetylneuraminic acid phosphate synthase gene with 2-keto-3-deoxy-D-glycero- D-galacto-nononic acid biosynthetic ability.	Pubmed	0.003084	1	0.008034	0.07852	1	1	NANS
Pubmed	22661698	Impaired natural killer cell self-education and "missing-self" responses in Ly49-deficient mice.	Pubmed	0.003084	1	0.008034	0.07852	1	1	B2M
Pubmed	24262149	Both the cis-trans equilibrium and isomerization dynamics of a single proline amide modulate ?2-microglobulin amyloid assembly.	Pubmed	0.003084	1	0.008034	0.07852	1	1	B2M
Pubmed	18632620	Vimentin filaments support extension of tubulin-based microtentacles in detached breast tumor cells.	Pubmed	0.003084	1	0.008034	0.07852	1	1	VIM
Pubmed	18296260	Human cathepsin D.	Pubmed	0.003084	1	0.008034	0.07852	1	1	CTSD
Pubmed	17337452	Engineered monomeric human histidine triad nucleotide-binding protein 1 hydrolyzes fluorogenic acyl-adenylate and lysyl-tRNA synthetase-generated lysyl-adenylate.	Pubmed	0.003084	1	0.008034	0.07852	1	1	HINT1
Pubmed	18799291	Is the histidine triad nucleotide-binding protein 1 (HINT1) gene a candidate for schizophrenia?	Pubmed	0.003084	1	0.008034	0.07852	1	1	HINT1
Pubmed	28302866	Genomic Profiling of Patient-Derived Xenografts for Lung Cancer Identifies	Pubmed	0.003084	1	0.008034	0.07852	1	1	B2M
Pubmed	28079504	Anti-carbonic anhydrase autoantibodies and serum beta-2 microglobulin correlate with the ClinESSDAI score in patients with Sjögren's syndrome.	Pubmed	0.003084	1	0.008034	0.07852	1	1	B2M
Pubmed	17361105	RACK1 vs. HSP90: competition for HIF-1 alpha degradation vs. stabilization.	Pubmed	0.003084	1	0.008034	0.07852	1	1	RACK1
Pubmed	15186324	The molecular basis of porphyria cutanea tarda in Chile: identification and functional characterization of mutations in the uroporphyrinogen decarboxylase gene.	Pubmed	0.003084	1	0.008034	0.07852	1	1	UROD
Pubmed	25799159	Recombinant Human Annexin A5 Can Repair the Disrupted Cardiomyocyte Adherens Junctions in Endotoxemia.	Pubmed	0.003084	1	0.008034	0.07852	1	1	ANXA5
Pubmed	28808920	Prospective Turkish Cohort Study to Investigate the Frequency of Niemann-Pick Disease Type C Mutations in Consanguineous Families with at Least One Homozygous Family Member.	Pubmed	0.003084	1	0.008034	0.07852	1	1	NPC2
Pubmed	23337974	Association studies indicate that protein disulfide isomerase is a risk factor in amyotrophic lateral sclerosis.	Pubmed	0.003084	1	0.008034	0.07852	1	1	P4HB
Pubmed	8939743	The native strains in the hydrophobic core and flexible reactive loop of a serine protease inhibitor: crystal structure of an uncleaved alpha1-antitrypsin at 2.7 A.	Pubmed	0.003084	1	0.008034	0.07852	1	1	SERPINA1
Pubmed	14629301	Identification of neurons responding to hypoxia in sudden infant death syndrome.	Pubmed	0.003084	1	0.008034	0.07852	1	1	FOS
Pubmed	12815594	Genetic diversity of the alpha-1-antitrypsin gene in Africans identified using a novel genotyping assay.	Pubmed	0.003084	1	0.008034	0.07852	1	1	SERPINA1
Pubmed	12160147	A novel type of regulation of the vimentin intermediate filament cytoskeleton by a Golgi protein.	Pubmed	0.003084	1	0.008034	0.07852	1	1	VIM
Pubmed	28291659	Identification of carbamylated alpha 1 anti-trypsin (A1AT) as an antigenic target of anti-CarP antibodies in patients with rheumatoid arthritis.	Pubmed	0.003084	1	0.008034	0.07852	1	1	SERPINA1
Pubmed	23209648	Uroporphyrinogen decarboxylase as a potential target for specific components of traditional Chinese medicine: a virtual screening and molecular dynamics study.	Pubmed	0.003084	1	0.008034	0.07852	1	1	UROD
Pubmed	22075288	Relation of functional characteristics and serum alpha-1-antitrypsin (AAT) concentration in patients with PiMM phenotype and chronic obstructive pulmonary disease (COPD).	Pubmed	0.003084	1	0.008034	0.07852	1	1	SERPINA1
Pubmed	16078202	Taiwanese cases of SCA2 are derived from a single founder.	Pubmed	0.003084	1	0.008034	0.07852	1	1	ATXN2
Pubmed	30006059	Novel mutations in HINT1 gene cause the autosomal recessive axonal neuropathy with neuromyotonia.	Pubmed	0.003084	1	0.008034	0.07852	1	1	HINT1
Pubmed	22184406	Mouse NK cell-mediated rejection of bone marrow allografts exhibits patterns consistent with Ly49 subset licensing.	Pubmed	0.003084	1	0.008034	0.07852	1	1	B2M
Pubmed	26956799	Profilin modulates sarcomeric organization and mediates cardiomyocyte hypertrophy.	Pubmed	0.003084	1	0.008034	0.07852	1	1	PFN1
Pubmed	2349951	Cloning and chromosomal localization of the human cytoskeletal alpha-actinin gene reveals linkage to the beta-spectrin gene.	Pubmed	0.003084	1	0.008034	0.07852	1	1	ACTN1
Pubmed	11927573	Structural and functional analysis of the human mitotic-specific ubiquitin-conjugating enzyme, UbcH10.	Pubmed	0.003084	1	0.008034	0.07852	1	1	UBE2C
Pubmed	11894933	The beta2-microglobulin mRNA in human Daudi cells has a mutated initiation codon but is still inducible by interferon.	Pubmed	0.003084	1	0.008034	0.07852	1	1	B2M
Pubmed	23284973	Solution structure of the oncogenic MIEN1 protein reveals a thioredoxin-like fold with a redox-active motif.	Pubmed	0.003084	1	0.008034	0.07852	1	1	MIEN1
Pubmed	31199999	Protein arginine methyltranferase-1 induces ER stress and epithelial-mesenchymal transition in renal tubular epithelial cells and contributes to diabetic nephropathy.	Pubmed	0.003084	1	0.008034	0.07852	1	1	PRMT1
Pubmed	8218404	Nucleotide and deduced amino acid sequence of human ribosomal protein L18.	Pubmed	0.003084	1	0.008034	0.07852	1	1	RPL18
Pubmed	18158562	Prognostic significance of loss of c-fos protein in gastric carcinoma.	Pubmed	0.003084	1	0.008034	0.07852	1	1	FOS
Pubmed	12162790	The heavy chain of neonatal Fc receptor for IgG is sequestered in endoplasmic reticulum by forming oligomers in the absence of beta2-microglobulin association.	Pubmed	0.003084	1	0.008034	0.07852	1	1	B2M
Pubmed	8598869	Brief report: inherited metabolic myopathy and hemolysis due to a mutation in aldolase A.	Pubmed	0.003084	1	0.008034	0.07852	1	1	ALDOA
Pubmed	25336711	Young women with polycystic ovary syndrome have raised levels of circulating annexin V-positive platelet microparticles.	Pubmed	0.003084	1	0.008034	0.07852	1	1	ANXA5
Pubmed	23299157	Alpha 1-antitrypsin. A novel biomarker for obesity in humans.	Pubmed	0.003084	1	0.008034	0.07852	1	1	SERPINA1
Pubmed	26408344	MTHFD1 formyltetrahydrofolate synthetase deficiency, a model for the MTHFD1 R653Q variant, leads to congenital heart defects in mice.	Pubmed	0.003084	1	0.008034	0.07852	1	1	MTHFD1
Pubmed	15775753	Health implications of alpha1-antitrypsin deficiency in Sub-Sahara African countries and their emigrants in Europe and the New World.	Pubmed	0.003084	1	0.008034	0.07852	1	1	SERPINA1
Pubmed	14617361	Characterization of the in vitro retrograde transport of MPR46.	Pubmed	0.003084	1	0.008034	0.07852	1	1	M6PR
Pubmed	9285095	Eukaryotic initiation factor 5A activity and HIV-1 Rev function.	Pubmed	0.003084	1	0.008034	0.07852	1	1	EIF5A
Pubmed	3775362	Uroporphyrinogen decarboxylase structural mutant (Gly281----Glu) in a case of porphyria.	Pubmed	0.003084	1	0.008034	0.07852	1	1	UROD
Pubmed	28968444	One-carbon genetic variants and the role of MTHFD1 1958G>A in liver and colon cancer risk according to global DNA methylation.	Pubmed	0.003084	1	0.008034	0.07852	1	1	MTHFD1
Pubmed	19393661	Competition between intramolecular and intermolecular interactions in an amyloid-forming protein.	Pubmed	0.003084	1	0.008034	0.07852	1	1	B2M
Pubmed	26572741	Profilin 1 with the amyotrophic lateral sclerosis associated mutation T109M displays unaltered actin binding and does not affect the actin cytoskeleton.	Pubmed	0.003084	1	0.008034	0.07852	1	1	PFN1
Pubmed	18223293	Control of the ability of profilin to bind and facilitate nucleotide exchange from G-actin.	Pubmed	0.003084	1	0.008034	0.07852	1	1	PFN1
Pubmed	19710142	Mutational analysis reveals a noncontractile but interactive role of actin and profilin in viral RNA-dependent RNA synthesis.	Pubmed	0.003084	1	0.008034	0.07852	1	1	PFN1
Pubmed	27528424	UBE2C cell-free RNA in urine can discriminate between bladder cancer and hematuria.	Pubmed	0.003084	1	0.008034	0.07852	1	1	UBE2C
Pubmed	2813067	cDNA sequence coding for a translationally controlled human tumor protein.	Pubmed	0.003084	1	0.008034	0.07852	1	1	TPT1
Pubmed	30653406	Skeletal muscle-specific Prmt1 deletion causes muscle atrophy via deregulation of the PRMT6-FOXO3 axis.	Pubmed	0.003084	1	0.008034	0.07852	1	1	PRMT1
Pubmed	18559512	Thrombin up-regulates cathepsin D which enhances angiogenesis, growth, and metastasis.	Pubmed	0.003084	1	0.008034	0.07852	1	1	CTSD
Pubmed	23635656	ATXN2 CAG repeat expansions increase the risk for Chinese patients with amyotrophic lateral sclerosis.	Pubmed	0.003084	1	0.008034	0.07852	1	1	ATXN2
Pubmed	12117300	Differentiation-dependent expression of cathepsin D and importance of lysosomal proteolysis in the degradation of UCP1 in brown adipocytes.	Pubmed	0.003084	1	0.008034	0.07852	1	1	CTSD
Pubmed	23635659	Mutation analysis and immunopathological studies of PFN1 in familial and sporadic amyotrophic lateral sclerosis.	Pubmed	0.003084	1	0.008034	0.07852	1	1	PFN1
Pubmed	2071143	The gene encoding human protective protein (PPGB) is on chromosome 20.	Pubmed	0.003084	1	0.008034	0.07852	1	1	CTSA
Pubmed	10404225	Profilin binds proline-rich ligands in two distinct amide backbone orientations.	Pubmed	0.003084	1	0.008034	0.07852	1	1	PFN1
Pubmed	20372847	Identification of beta2-microgloblin as a candidate for early diagnosis of imaging-invisible hepatocellular carcinoma in patient with liver cirrhosis.	Pubmed	0.003084	1	0.008034	0.07852	1	1	B2M
Pubmed	27170279	The important role of the receptor for activated C kinase 1 (RACK1) in nasopharyngeal carcinoma progression.	Pubmed	0.003084	1	0.008034	0.07852	1	1	RACK1
Pubmed	22392975	Folding mechanism of the metastable serpin ?1-antitrypsin.	Pubmed	0.003084	1	0.008034	0.07852	1	1	SERPINA1
Pubmed	15498554	Conformational stability of amyloid fibrils of beta2-microglobulin probed by guanidine-hydrochloride-induced unfolding.	Pubmed	0.003084	1	0.008034	0.07852	1	1	B2M
Pubmed	23118353	Protein disulfide isomerase in ALS mouse glia links protein misfolding with NADPH oxidase-catalyzed superoxide production.	Pubmed	0.003084	1	0.008034	0.07852	1	1	P4HB
Pubmed	23810802	The histidine triad nucleotide binding 1 protein is involved in nicotine reward and physical nicotine withdrawal in mice.	Pubmed	0.003084	1	0.008034	0.07852	1	1	HINT1
Pubmed	10845700	Cleavage of vimentin by different retroviral proteases.	Pubmed	0.003084	1	0.008034	0.07852	1	1	VIM
Pubmed	20596023	The male mouse pheromone ESP1 enhances female sexual receptive behaviour through a specific vomeronasal receptor.	Pubmed	0.003084	1	0.008034	0.07852	1	1	B2M
Pubmed	17072338	RACK1 inhibits colonic cell growth by regulating Src activity at cell cycle checkpoints.	Pubmed	0.003084	1	0.008034	0.07852	1	1	RACK1
Pubmed	28336233	Roles for RACK1 in cancer cell migration and invasion.	Pubmed	0.003084	1	0.008034	0.07852	1	1	RACK1
Pubmed	8364590	Genetic diversity from a limited repertoire of mutations on different common allelic backgrounds: alpha 1-antitrypsin deficiency variant Pduarte.	Pubmed	0.003084	1	0.008034	0.07852	1	1	SERPINA1
Pubmed	8812426	Cloning, mapping, and in vivo localization of a human member of the PKCI-1 protein family (PRKCNH1).	Pubmed	0.003084	1	0.008034	0.07852	1	1	HINT1
Pubmed	29093625	Expression of annexin A5 in serum and tumor tissue of patients with colon cancer and its clinical significance.	Pubmed	0.003084	1	0.008034	0.07852	1	1	ANXA5
Pubmed	29538751	Heteropolymerization of ?-1-antitrypsin mutants in cell models mimicking heterozygosity.	Pubmed	0.003084	1	0.008034	0.07852	1	1	SERPINA1
Pubmed	30689480	Neutrophil Functions in Immunodeficiency Due to DOCK8 Deficiency.	Pubmed	0.003084	1	0.008034	0.07852	1	1	DOCK8
Pubmed	17215369	Molecular markers of early Parkinson's disease based on gene expression in blood.	Pubmed	0.003084	1	0.008034	0.07852	1	1	SRI
Pubmed	8812478	The structure and complete nucleotide sequence of the human cyclophilin 40 (PPID) gene.	Pubmed	0.003084	1	0.008034	0.07852	1	1	PPID
Pubmed	16424157	Cutting edge: a novel nonoxidative phagosomal mechanism exerted by cathepsin-D controls Listeria monocytogenes intracellular growth.	Pubmed	0.003084	1	0.008034	0.07852	1	1	CTSD
Pubmed	955981	Differentiation of epithelial cells in human jejunum: localization and quantification of aminopeptidase, alkaline phosphatase and aldolase isozymes in tissue sections.	Pubmed	0.003084	1	0.008034	0.07852	1	1	ALDOA
Pubmed	21134340	HIV infection is associated with reduced serum alpha-1-antitrypsin concentrations.	Pubmed	0.003084	1	0.008034	0.07852	1	1	SERPINA1
Pubmed	21232804	Cellular immune activation markers neopterin and ?2-microglobulin are not elevated in the cerebrospinal fluid of patients with Creutzfeldt-Jakob disease.	Pubmed	0.003084	1	0.008034	0.07852	1	1	B2M
Pubmed	10228174	Structure and interactions of the translation initiation factor eIF1.	Pubmed	0.003084	1	0.008034	0.07852	1	1	EIF1
Pubmed	2455636	Cloning and expression of cDNA for human vascular anticoagulant, a Ca2+-dependent phospholipid-binding protein.	Pubmed	0.003084	1	0.008034	0.07852	1	1	ANXA5
Pubmed	23904325	Structure of an early native-like intermediate of ?2-microglobulin amyloidogenesis.	Pubmed	0.003084	1	0.008034	0.07852	1	1	B2M
Pubmed	24936253	12q24 locus association with type 1 diabetes: SH2B3 or ATXN2?	Pubmed	0.003084	1	0.008034	0.07852	1	1	ATXN2
Pubmed	23239537	Hepatitis B virus X protein (HBx)-related long noncoding RNA (lncRNA) down-regulated expression by HBx (Dreh) inhibits hepatocellular carcinoma metastasis by targeting the intermediate filament protein vimentin.	Pubmed	0.003084	1	0.008034	0.07852	1	1	VIM
Pubmed	17888145	Alternative splicing of c-fos pre-mRNA: contribution of the rates of synthesis and degradation to the copy number of each transcript isoform and detection of a truncated c-Fos immunoreactive species.	Pubmed	0.003084	1	0.008034	0.07852	1	1	FOS
Pubmed	19898472	Dock8 mutations cripple B cell immunological synapses, germinal centers and long-lived antibody production.	Pubmed	0.003084	1	0.008034	0.07852	1	1	DOCK8
Pubmed	26086961	Cathepsin D protects colorectal cancer cells from acetate-induced apoptosis through autophagy-independent degradation of damaged mitochondria.	Pubmed	0.003084	1	0.008034	0.07852	1	1	CTSD
Pubmed	20334533	The MTHFD1 c.1958 G>A polymorphism and recurrent spontaneous abortions.	Pubmed	0.003084	1	0.008034	0.07852	1	1	MTHFD1
Pubmed	25416947	RACK1 controls IRES-mediated translation of viruses.	Pubmed	0.003084	1	0.008034	0.07852	1	1	RACK1
Pubmed	24237146	Proteasomes in the brain of ?2-microglobulin knockout mice.	Pubmed	0.003084	1	0.008034	0.07852	1	1	B2M
Pubmed	18315902	[Influence of tetrandrine on SORCIN gene expression in K562/A02 cell line].	Pubmed	0.003084	1	0.008034	0.07852	1	1	SRI
Pubmed	16579937	Annexin A5 levels in midtrimester amniotic fluid: association with intrauterine growth restriction.	Pubmed	0.003084	1	0.008034	0.07852	1	1	ANXA5
Pubmed	10852824	Impaired wound healing in embryonic and adult mice lacking vimentin.	Pubmed	0.003084	1	0.008034	0.07852	1	1	VIM
Pubmed	15823555	Trap RACK1 with Ras to mobilize Src signaling at syndecan-2/p120-GAP upon transformation with oncogenic ras.	Pubmed	0.003084	1	0.008034	0.07852	1	1	RACK1
Pubmed	12011767	Immunohistochemical investigations of cathepsin D activity in the structures of cholesteatoma.	Pubmed	0.003084	1	0.008034	0.07852	1	1	CTSD
Pubmed	21483102	An analytical approach differentiates between individual and collective cancer invasion.	Pubmed	0.003084	1	0.008034	0.07852	1	1	MIEN1
Pubmed	27498047	RACK1 overexpression associates with pancreatic ductal adenocarcinoma growth and poor prognosis.	Pubmed	0.003084	1	0.008034	0.07852	1	1	RACK1
Pubmed	25268136	Functional deficiency of MHC class I enhances LTP and abolishes LTD in the nucleus accumbens of mice.	Pubmed	0.003084	1	0.008034	0.07852	1	1	B2M
Pubmed	15992379	Proteolytic degradation of glutamate decarboxylase mediates disinhibition of hippocampal CA3 pyramidal cells in cathepsin D-deficient mice.	Pubmed	0.003084	1	0.008034	0.07852	1	1	CTSD
Pubmed	10369770	Developmental regulation of the aldolase A muscle-specific promoter during in vivo muscle maturation is controlled by a nuclear receptor binding element.	Pubmed	0.003084	1	0.008034	0.07852	1	1	ALDOA
Pubmed	1346234	Most gamma delta T cells develop normally in beta 2-microglobulin-deficient mice.	Pubmed	0.003084	1	0.008034	0.07852	1	1	B2M
Pubmed	1939282	Mitogen-activated 70K S6 kinase. Identification of in vitro 40 S ribosomal S6 phosphorylation sites.	Pubmed	0.003084	1	0.008034	0.07852	1	1	RPS6
Pubmed	20668226	Endothelium-derived but not platelet-derived protein disulfide isomerase is required for thrombus formation in vivo.	Pubmed	0.003084	1	0.008034	0.07852	1	1	P4HB
Pubmed	18318121	[Binding of human ribosomal protein S16 with the 18S rRNA fragment 1203-1236/1521-1698].	Pubmed	0.003084	1	0.008034	0.07852	1	1	RPS16
Pubmed	24376145	Reversing effect of sorcin in the drug resistance of human nasopharyngeal carcinoma.	Pubmed	0.003084	1	0.008034	0.07852	1	1	SRI
Pubmed	23936447	De novo mutations in ataxin-2 gene and ALS risk.	Pubmed	0.003084	1	0.008034	0.07852	1	1	ATXN2
Pubmed	25100247	?2-Microglobulin amyloid fibril-induced membrane disruption is enhanced by endosomal lipids and acidic pH.	Pubmed	0.003084	1	0.008034	0.07852	1	1	B2M
Pubmed	25495756	Profilin1 activity in cerebellar granule neurons is required for radial migration in vivo.	Pubmed	0.003084	1	0.008034	0.07852	1	1	PFN1
Pubmed	19567874	Redox regulation of the human dual specificity phosphatase YVH1 through disulfide bond formation.	Pubmed	0.003084	1	0.008034	0.07852	1	1	DUSP12
Pubmed	29573137	Heterozygosity for the alpha-1-antitrypsin Z allele in cirrhosis is associated with more advanced disease.	Pubmed	0.003084	1	0.008034	0.07852	1	1	SERPINA1
Pubmed	11801591	Cleaved beta 2-microglobulin partially attains a conformation that has amyloidogenic features.	Pubmed	0.003084	1	0.008034	0.07852	1	1	B2M
Pubmed	2148156	The calcium binding sites in human annexin V by crystal structure analysis at 2.0 A resolution. Implications for membrane binding and calcium channel activity.	Pubmed	0.003084	1	0.008034	0.07852	1	1	ANXA5
Pubmed	9190204	Topogenesis of a nucleolar protein: determination of molecular segments directing nucleolar association.	Pubmed	0.003084	1	0.008034	0.07852	1	1	VIM
Pubmed	17524613	Exercise-induced liver beta2-microglobulin expression is related to lower IgG clearance in the blood.	Pubmed	0.003084	1	0.008034	0.07852	1	1	B2M
Pubmed	11359811	MHC class I-Ly49 interactions shape the Ly49 repertoire on murine NK cells.	Pubmed	0.003084	1	0.008034	0.07852	1	1	B2M
Pubmed	25118499	The role of 401a>G polymorphism of methylenetetrahydrofolate dehydrogenase gene (MTHFD1) in fetal hypotrophy.	Pubmed	0.003084	1	0.008034	0.07852	1	1	MTHFD1
Pubmed	24311645	TCTP promotes glioma cell proliferation in vitro and in vivo via enhanced ?-catenin/TCF-4 transcription.	Pubmed	0.003084	1	0.008034	0.07852	1	1	TPT1
Pubmed	24978037	Role of anti-vimentin antibodies in renal transplantation.	Pubmed	0.003084	1	0.008034	0.07852	1	1	VIM
Pubmed	17693474	Structure and aggregation mechanism of beta(2)-microglobulin (83-99) peptides studied by molecular dynamics simulations.	Pubmed	0.003084	1	0.008034	0.07852	1	1	B2M
Pubmed	26895297	Monomethylated and unmethylated FUS exhibit increased binding to Transportin and distinguish FTLD-FUS from ALS-FUS.	Pubmed	0.003084	1	0.008034	0.07852	1	1	PRMT1
Pubmed	19794090	Low RPS14 expression is common in myelodysplastic syndromes without 5q- aberration and defines a subgroup of patients with prolonged survival.	Pubmed	0.003084	1	0.008034	0.07852	1	1	RPS14
Pubmed	28331016	Brain-wide maps of	Pubmed	0.003084	1	0.008034	0.07852	1	1	FOS
Pubmed	30959855	Lack of Cathepsin D in the Renal Proximal Tubular Cells Resulted in Increased Sensitivity against Renal Ischemia/Reperfusion Injury.	Pubmed	0.003084	1	0.008034	0.07852	1	1	CTSD
Pubmed	8562499	Natural killer cell activity in lymphocytic choriomeningitis virus-infected beta 2-microglobulin-deficient mice.	Pubmed	0.003084	1	0.008034	0.07852	1	1	B2M
Pubmed	8478616	Positive selection of CD8+ T cells induced by major histocompatibility complex binding peptides in fetal thymic organ culture.	Pubmed	0.003084	1	0.008034	0.07852	1	1	B2M
Pubmed	20176112	Atomic structure of vimentin coil 2.	Pubmed	0.003084	1	0.008034	0.07852	1	1	VIM
Pubmed	21646631	ALS risk but not phenotype is affected by ataxin-2 intermediate length polyglutamine expansion.	Pubmed	0.003084	1	0.008034	0.07852	1	1	ATXN2
Pubmed	10899939	Binding of the GABA(A) receptor-associated protein (GABARAP) to microtubules and microfilaments suggests involvement of the cytoskeleton in GABARAPGABA(A) receptor interaction.	Pubmed	0.003084	1	0.008034	0.07852	1	1	GABARAP
Pubmed	12778464	Selective absence of CD8+ TCRalpha beta+ intestinal epithelial cells in transgenic mice expressing beta2-microglobulin-associated ligands exclusively on thymic cortical epithelium.	Pubmed	0.003084	1	0.008034	0.07852	1	1	B2M
Pubmed	25911106	Redox Control of Protein Arginine Methyltransferase 1 (PRMT1) Activity.	Pubmed	0.003084	1	0.008034	0.07852	1	1	PRMT1
Pubmed	27602574	Cigarette Smoke Induces Immune Responses to Vimentin in both, Arthritis-Susceptible and -Resistant Humanized Mice.	Pubmed	0.003084	1	0.008034	0.07852	1	1	VIM
Pubmed	29741401	Comparison of ?2-microglobulin serum level between Alzheimer's patients, cognitive healthy and mild cognitive impaired individuals.	Pubmed	0.003084	1	0.008034	0.07852	1	1	B2M
Pubmed	16740750	The coincidence of chromosome 15 aberrations and beta2-microglobulin gene mutations is causative for the total loss of human leukocyte antigen class I expression in melanoma.	Pubmed	0.003084	1	0.008034	0.07852	1	1	B2M
Pubmed	10716266	A genetic variation of cathepsin D is a major risk factor for Alzheimer's disease.	Pubmed	0.003084	1	0.008034	0.07852	1	1	CTSD
Pubmed	8573144	C-Fos is not essential for apoptosis.	Pubmed	0.003084	1	0.008034	0.07852	1	1	FOS
Pubmed	29754715	Assembly Kinetics of Vimentin Tetramers to Unit-Length Filaments: A Stopped-Flow Study.	Pubmed	0.003084	1	0.008034	0.07852	1	1	VIM
Pubmed	20555361	Bortezomib-resistant myeloma cell lines: a role for mutated PSMB5 in preventing the accumulation of unfolded proteins and fatal ER stress.	Pubmed	0.003084	1	0.008034	0.07852	1	1	PSMB5
Pubmed	30333144	Hepatocyte-like cells reveal novel role of SERPINA1 in transthyretin amyloidosis.	Pubmed	0.003084	1	0.008034	0.07852	1	1	SERPINA1
Pubmed	24654229	Slow overmethylation of housekeeping genes in the body mucosa is associated with the risk for gastric cancer.	Pubmed	0.003084	1	0.008034	0.07852	1	1	TRAPPC2L
Pubmed	24967582	Vimentin mediates uptake of C3 exoenzyme.	Pubmed	0.003084	1	0.008034	0.07852	1	1	VIM
Pubmed	31480524	Vimentin Phosphorylation Is Required for Normal Cell Division of Immature Astrocytes.	Pubmed	0.003084	1	0.008034	0.07852	1	1	VIM
Pubmed	3894012	Product of the cellular oncogene, c-fos, observed in mouse and human tissues using an antibody to a synthetic peptide.	Pubmed	0.003084	1	0.008034	0.07852	1	1	FOS
Pubmed	18241201	Computational and experimental studies on the catalytic mechanism of biliverdin-IXbeta reductase.	Pubmed	0.003084	1	0.008034	0.07852	1	1	BLVRB
Pubmed	25181470	The Z mutation alters the global structural dynamics of ?1-antitrypsin.	Pubmed	0.003084	1	0.008034	0.07852	1	1	SERPINA1
Pubmed	9653649	Identification and characterization of the gene encoding a second proteolipid subunit of human vacuolar H(+)-ATPase (ATP6F).	Pubmed	0.003084	1	0.008034	0.07852	1	1	ATP6V0B
Pubmed	18504338	Alpha1-antitrypsin deficiency carriers, tobacco smoke, chronic obstructive pulmonary disease, and lung cancer risk.	Pubmed	0.003084	1	0.008034	0.07852	1	1	SERPINA1
Pubmed	19892429	Expression of RACK1 is a novel biomarker in pulmonary adenocarcinomas.	Pubmed	0.003084	1	0.008034	0.07852	1	1	RACK1
Pubmed	27669692	Profilin1 biology and its mutation, actin(g) in disease.	Pubmed	0.003084	1	0.008034	0.07852	1	1	PFN1
Pubmed	23087021	Changes in Purkinje cell firing and gene expression precede behavioral pathology in a mouse model of SCA2.	Pubmed	0.003084	1	0.008034	0.07852	1	1	ATXN2
Pubmed	21477074	Alpha-1-antitrypsin is produced by human neutrophil granulocytes and their precursors and liberated during granule exocytosis.	Pubmed	0.003084	1	0.008034	0.07852	1	1	SERPINA1
Pubmed	1339304	Differential expression of S19 ribosomal protein, laminin-binding protein, and human lymphocyte antigen class I messenger RNAs associated with colon carcinoma progression and differentiation.	Pubmed	0.003084	1	0.008034	0.07852	1	1	RPS19
Pubmed	17217624	Expression and effect of inhibition of the ubiquitin-conjugating enzyme E2C on esophageal adenocarcinoma.	Pubmed	0.003084	1	0.008034	0.07852	1	1	UBE2C
Pubmed	31088288	The Axonal Motor Neuropathy-Related HINT1 Protein Is a Zinc- and Calmodulin-Regulated Cysteine SUMO Protease.	Pubmed	0.003084	1	0.008034	0.07852	1	1	HINT1
Pubmed	8025159	Effect of a null mutation of the c-fos proto-oncogene on sexual behavior of male mice.	Pubmed	0.003084	1	0.008034	0.07852	1	1	FOS
Pubmed	29381348	Disordered Nanostructure in Huntingtin Interacting Protein K Acts as a Stabilizing Switch To Prevent Protein Aggregation.	Pubmed	0.003084	1	0.008034	0.07852	1	1	HYPK
Pubmed	28434301	An Asp to Asn mutation is a toxic trigger in beta-2 microglobulin: structure and biophysics.	Pubmed	0.003084	1	0.008034	0.07852	1	1	B2M
Pubmed	8667030	Molecular cloning and characterization of annexin V-binding proteins with highly hydrophilic peptide structure.	Pubmed	0.003084	1	0.008034	0.07852	1	1	ANXA5
Pubmed	20108056	Rapid genotyping of alpha 1 antitrypsin deletion mutation (PI*Mmalton) using bi-directional PCR allele-specific amplification.	Pubmed	0.003084	1	0.008034	0.07852	1	1	SERPINA1
Pubmed	9409201	High-density lipoprotein-binding protein (HBP)/vigilin is expressed in human atherosclerotic lesions and colocalizes with apolipoprotein E.	Pubmed	0.003084	1	0.008034	0.07852	1	1	HDLBP
Pubmed	28598864	Advances in vascular thiol isomerase function.	Pubmed	0.003084	1	0.008034	0.07852	1	1	P4HB
Pubmed	22532226	The C-terminal fragment of the immunoproteasome PA28S (Reg alpha) as an early diagnosis and tumor-relapse biomarker: evidence from mass spectrometry profiling.	Pubmed	0.003084	1	0.008034	0.07852	1	1	PSME1
Pubmed	24424063	The temporal pattern of cfos activation in hypothalamic, cortical, and brainstem nuclei in response to fasting and refeeding in male mice.	Pubmed	0.003084	1	0.008034	0.07852	1	1	FOS
Pubmed	27373335	eIF3 Peripheral Subunits Rearrangement after mRNA Binding and Start-Codon Recognition.	Pubmed	0.003084	1	0.008034	0.07852	1	1	EIF3G
Pubmed	19593789	Profilin-1 overexpression restores adherens junctions in MDA-MB-231 breast cancer cells in R-cadherin-dependent manner.	Pubmed	0.003084	1	0.008034	0.07852	1	1	PFN1
Pubmed	7664795	Control of thymus-independent intestinal intraepithelial lymphocytes by beta 2-microglobulin.	Pubmed	0.003084	1	0.008034	0.07852	1	1	B2M
Pubmed	1315419	Protein translocation. Travelling by TRAM.	Pubmed	0.003084	1	0.008034	0.07852	1	1	TRAM1
Pubmed	24309182	c-Fos mediates repression of the apical sodium-dependent bile acid transporter by fibroblast growth factor-19 in mice.	Pubmed	0.003084	1	0.008034	0.07852	1	1	FOS
Pubmed	24334120	Down-regulation of ribosomal protein S15A mRNA with a short hairpin RNA inhibits human hepatic cancer cell growth in vitro.	Pubmed	0.003084	1	0.008034	0.07852	1	1	RPS15A
Pubmed	1315422	A protein of the endoplasmic reticulum involved early in polypeptide translocation.	Pubmed	0.003084	1	0.008034	0.07852	1	1	TRAM1
Pubmed	26822088	Sorcin Links Pancreatic ?-Cell Lipotoxicity to ER Ca2+ Stores.	Pubmed	0.003084	1	0.008034	0.07852	1	1	SRI
Pubmed	31076275	Gamma Entrainment Binds Higher-Order Brain Regions and Offers Neuroprotection.	Pubmed	0.003084	1	0.008034	0.07852	1	1	FOS
Pubmed	9854034	Mouse annexin V genomic organization includes an endogenous retrovirus.	Pubmed	0.003084	1	0.008034	0.07852	1	1	ANXA5
Pubmed	28231732	Protein arginine N-methyltransferase 1 promotes the proliferation and metastasis of hepatocellular carcinoma cells.	Pubmed	0.003084	1	0.008034	0.07852	1	1	PRMT1
Pubmed	29785881	Variants in genes coding for glutathione S-transferases and asthma outcomes in children.	Pubmed	0.003084	1	0.008034	0.07852	1	1	GSTK1
Pubmed	23666609	Involvement of cathepsins B and L in inflammation and cholesterol trafficking protein NPC2 secretion in macrophages.	Pubmed	0.003084	1	0.008034	0.07852	1	1	NPC2
Pubmed	16522190	Crystallization and preliminary crystallographic analysis of human eukaryotic translation initiation factor 5A (eIF-5A).	Pubmed	0.003084	1	0.008034	0.07852	1	1	EIF5A
Pubmed	24220243	Blocking eIF5A modification in cervical cancer cells alters the expression of cancer-related genes and suppresses cell proliferation.	Pubmed	0.003084	1	0.008034	0.07852	1	1	EIF5A
Pubmed	16078275	Preservation of beta-cell function during immune-mediated, B7-1-dependent alpha-cell destruction.	Pubmed	0.003084	1	0.008034	0.07852	1	1	B2M
Pubmed	1905636	Identification of a new mutation responsible for hepatoerythropoietic porphyria.	Pubmed	0.003084	1	0.008034	0.07852	1	1	UROD
Pubmed	7971969	Induced gene expression of the hypusine-containing protein eukaryotic initiation factor 5A in activated human T lymphocytes.	Pubmed	0.003084	1	0.008034	0.07852	1	1	EIF5A
Pubmed	29694681	Annexin A5 Involvement in Bone Overgrowth at the Enthesis.	Pubmed	0.003084	1	0.008034	0.07852	1	1	ANXA5
Pubmed	11786931	Cathepsin D: screening for new polymorphisms using single-strand conformation polymorphism analysis.	Pubmed	0.003084	1	0.008034	0.07852	1	1	CTSD
Pubmed	26732125	Evaluation of serum markers in the LRF CLL4 trial: ?2-microglobulin but not serum free light chains, is an independent marker of overall survival.	Pubmed	0.003084	1	0.008034	0.07852	1	1	B2M
Pubmed	7995959	Induction of peptide-specific CD8+ CTL clones in beta 2-microglobulin-deficient mice.	Pubmed	0.003084	1	0.008034	0.07852	1	1	B2M
Pubmed	11592083	Design of a polyepitope construct for the induction of HLA-A0201-restricted HIV 1-specific CTL responses using HLA-A*0201 transgenic, H-2 class I KO mice.	Pubmed	0.003084	1	0.008034	0.07852	1	1	B2M
Pubmed	10704222	Intrinsic structural disorder of the C-terminal activation domain from the bZIP transcription factor Fos.	Pubmed	0.003084	1	0.008034	0.07852	1	1	FOS
Pubmed	23838001	The intermediate filament network protein, vimentin, is required for parvoviral infection.	Pubmed	0.003084	1	0.008034	0.07852	1	1	VIM
Pubmed	1323877	Crystal structures of two viral peptides in complex with murine MHC class I H-2Kb.	Pubmed	0.003084	1	0.008034	0.07852	1	1	B2M
Pubmed	7902569	Thymocyte development in major histocompatibility complex-deficient mice: evidence for stochastic commitment to the CD4 and CD8 lineages.	Pubmed	0.003084	1	0.008034	0.07852	1	1	B2M
Pubmed	20921384	Initiation context modulates autoregulation of eukaryotic translation initiation factor 1 (eIF1).	Pubmed	0.003084	1	0.008034	0.07852	1	1	EIF1
Pubmed	11178897	A 2.1 A resolution structure of an uncleaved alpha(1)-antitrypsin shows variability of the reactive center and other loops.	Pubmed	0.003084	1	0.008034	0.07852	1	1	SERPINA1
Pubmed	25323007	Annexin A5 inhibits diffuse large B-cell lymphoma cell invasion and chemoresistance through phosphatidylinositol 3-kinase signaling.	Pubmed	0.003084	1	0.008034	0.07852	1	1	ANXA5
Pubmed	12095630	Evidence for two interaction regions for phosphatidylinositol(4,5)-bisphosphate on mammalian profilin I.	Pubmed	0.003084	1	0.008034	0.07852	1	1	PFN1
Pubmed	12958308	Amyloid fibril formation in the context of full-length protein: effects of proline mutations on the amyloid fibril formation of beta2-microglobulin.	Pubmed	0.003084	1	0.008034	0.07852	1	1	B2M
Pubmed	18408146	Expression of alpha-actinin-1 in human glomerular mesangial cells in vivo and in vitro.	Pubmed	0.003084	1	0.008034	0.07852	1	1	ACTN1
Pubmed	11525244	Human cyclophilin 40 is a heat shock protein that exhibits altered intracellular localization following heat shock.	Pubmed	0.003084	1	0.008034	0.07852	1	1	PPID
Pubmed	11212324	Cathepsin A/protective protein: an unusual lysosomal multifunctional protein.	Pubmed	0.003084	1	0.008034	0.07852	1	1	CTSA
Pubmed	23220213	Cyclophilin 40 alters UVA-induced apoptosis and mitochondrial ROS generation in keratinocytes.	Pubmed	0.003084	1	0.008034	0.07852	1	1	PPID
Pubmed	22793939	Genes and chronic obstructive pulmonary disease.	Pubmed	0.003084	1	0.008034	0.07852	1	1	SERPINA1
Pubmed	7968370	Cloning and expression of a neural differentiation-associated gene, p205, in the embryonal carcinoma cell line P19 and in the developing mouse.	Pubmed	0.003084	1	0.008034	0.07852	1	1	RACK1
Pubmed	30497776	SERP1 prevents hypoxia-reoxygenation-induced H9c2 apoptosis through activating JAK2/STAT3 pathway-dependent attenuation of endoplasmic reticulum stress.	Pubmed	0.003084	1	0.008034	0.07852	1	1	SERP1
Pubmed	20109307	Polymorphisms in the SERPINA1 (Alpha-1-Antitrypsin) gene are associated with severe chronic rhinosinusitis unresponsive to medical therapy.	Pubmed	0.003084	1	0.008034	0.07852	1	1	SERPINA1
Pubmed	24895473	Beta2-microglobulin as a diagnostic marker in cerebrospinal fluid: a follow-up study.	Pubmed	0.003084	1	0.008034	0.07852	1	1	B2M
Pubmed	26659092	Novel DOCK8 gene mutations lead to absence of protein expression in patients with hyper-IgE syndrome.	Pubmed	0.003084	1	0.008034	0.07852	1	1	DOCK8
Pubmed	25659085	Serum alpha-1 antitrypsin: a noninvasive marker of pouchitis.	Pubmed	0.003084	1	0.008034	0.07852	1	1	SERPINA1
Pubmed	10933492	Topography of a 2.0 A structure of alpha1-antitrypsin reveals targets for rational drug design to prevent conformational disease.	Pubmed	0.003084	1	0.008034	0.07852	1	1	SERPINA1
Pubmed	12948934	Stimulation of human bronchial epithelial cells by IgE-dependent histamine-releasing factor.	Pubmed	0.003084	1	0.008034	0.07852	1	1	TPT1
Pubmed	26324337	Lipopolysaccharide-induced tumor necrosis factor-? factor enhances inflammation and is associated with cancer (Review).	Pubmed	0.003084	1	0.008034	0.07852	1	1	LITAF
Pubmed	25450385	Copine1 C2 domains have a critical calcium-independent role in the neuronal differentiation of hippocampal progenitor HiB5 cells.	Pubmed	0.003084	1	0.008034	0.07852	1	1	CPNE1
Pubmed	3876243	Alpha 1-antitrypsin and serum albumin mRNA accumulation in normal, acute phase and ZZ human liver.	Pubmed	0.003084	1	0.008034	0.07852	1	1	SERPINA1
Pubmed	11262608	Altered gene expression in lymphocytes of patients with normal-tension glaucoma.	Pubmed	0.003084	1	0.008034	0.07852	1	1	PSMA7
Pubmed	19946739	RACK1 promotes breast carcinoma proliferation and invasion/metastasis in vitro and in vivo.	Pubmed	0.003084	1	0.008034	0.07852	1	1	RACK1
Pubmed	23342621	[Serum A1-antitrypsin levels in prostate pathology].	Pubmed	0.003084	1	0.008034	0.07852	1	1	SERPINA1
Pubmed	18067580	Mutational analyses of human eIF5A-1--identification of amino acid residues critical for eIF5A activity and hypusine modification.	Pubmed	0.003084	1	0.008034	0.07852	1	1	EIF5A
Pubmed	15005710	Cytoplasmic c-Fos induced by the YXXQ-derived STAT3 signal requires the co-operative MEK/ERK signal for its nuclear translocation.	Pubmed	0.003084	1	0.008034	0.07852	1	1	FOS
Pubmed	14557264	Mannose 6-phosphate receptor-mediated uptake is defective in acid sphingomyelinase-deficient macrophages: implications for Niemann-Pick disease enzyme replacement therapy.	Pubmed	0.003084	1	0.008034	0.07852	1	1	M6PR
Pubmed	8093219	Antiviral immune responses of lymphocytic choriomeningitis virus-infected mice lacking CD8+ T lymphocytes because of disruption of the beta 2-microglobulin gene.	Pubmed	0.003084	1	0.008034	0.07852	1	1	B2M
Pubmed	3467175	Coding sequence and growth regulation of the human vimentin gene.	Pubmed	0.003084	1	0.008034	0.07852	1	1	VIM
Pubmed	6306448	Structure of the FBJ murine osteosarcoma virus genome: molecular cloning of its associated helper virus and the cellular homolog of the v-fos gene from mouse and human cells.	Pubmed	0.003084	1	0.008034	0.07852	1	1	FOS
Pubmed	28138235	Interactions between single nucleotide polymorphism of SERPINA1 gene and smoking in association with COPD: a case-control study.	Pubmed	0.003084	1	0.008034	0.07852	1	1	SERPINA1
Pubmed	20435667	Ethnic differences in alpha-1 antitrypsin deficiency in the United States of America.	Pubmed	0.003084	1	0.008034	0.07852	1	1	SERPINA1
Pubmed	16487365	Fibroblastic polyp of the colon: clinicopathological analysis of 10 cases with emphasis on its common association with serrated crypts.	Pubmed	0.003084	1	0.008034	0.07852	1	1	VIM
Pubmed	2786332	Chromosomal localization of the gene for the human trifunctional enzyme, methylenetetrahydrofolate dehydrogenase-methenyltetrahydrofolate cyclohydrolase-formyltetrahydrofolate synthetase.	Pubmed	0.003084	1	0.008034	0.07852	1	1	MTHFD1
Pubmed	19117942	Head and rod 1 interactions in vimentin: identification of contact sites, structure, and changes with phosphorylation using site-directed spin labeling and electron paramagnetic resonance.	Pubmed	0.003084	1	0.008034	0.07852	1	1	VIM
Pubmed	2840355	Isolation and characterization of cloned cDNAs that code for human ribosomal protein S6.	Pubmed	0.003084	1	0.008034	0.07852	1	1	RPS6
Pubmed	27452601	ATXN2 polymorphism modulates age at onset in Machado-Joseph disease.	Pubmed	0.003084	1	0.008034	0.07852	1	1	ATXN2
Pubmed	11983325	Preservation of neurologic function during inflammatory demyelination correlates with axon sparing in a mouse model of multiple sclerosis.	Pubmed	0.003084	1	0.008034	0.07852	1	1	B2M
Pubmed	16385367	[Association between alpha 1 antitrypsin deficiency and cystic fibrosis severity].	Pubmed	0.003084	1	0.008034	0.07852	1	1	SERPINA1
Pubmed	12368052	Pi*S and Pi*Z alpha 1 antitrypsin polymorphism and the risk for asbestosis in occupational exposure to asbestos.	Pubmed	0.003084	1	0.008034	0.07852	1	1	SERPINA1
Pubmed	2786335	In-frame single codon deletion in the Mmalton deficiency allele of alpha 1-antitrypsin.	Pubmed	0.003084	1	0.008034	0.07852	1	1	SERPINA1
Pubmed	21792700	pS6 Expression in normal renal parenchyma, primary renal cell carcinomas and their metastases.	Pubmed	0.003084	1	0.008034	0.07852	1	1	RPS6
Pubmed	16025836	The -1C to T polymorphism in the annexin A5 gene is not associated with the risk of acute myocardial infarction or sudden cardiac death in middle-aged Finnish males.	Pubmed	0.003084	1	0.008034	0.07852	1	1	ANXA5
Pubmed	18940912	A dominant vimentin mutant upregulates Hsp70 and the activity of the ubiquitin-proteasome system, and causes posterior cataracts in transgenic mice.	Pubmed	0.003084	1	0.008034	0.07852	1	1	VIM
Pubmed	15532029	Haplotypes of the alpha-1 antitrypsin gene in healthy controls and Z deficiency patients.	Pubmed	0.003084	1	0.008034	0.07852	1	1	SERPINA1
Pubmed	28956310	Increased Neuronal Differentiation of Neural Progenitor Cells Derived from Phosphovimentin-Deficient Mice.	Pubmed	0.003084	1	0.008034	0.07852	1	1	VIM
Pubmed	21889984	The modulation of Amyotrophic Lateral Sclerosis risk by ataxin-2 intermediate polyglutamine expansions is a specific effect.	Pubmed	0.003084	1	0.008034	0.07852	1	1	ATXN2
Pubmed	20587875	Beta-2 microglobulin levels in hemodialysis patients.	Pubmed	0.003084	1	0.008034	0.07852	1	1	B2M
Pubmed	8390966	Localization of the gene for high-density lipoprotein binding protein (HDLBP) to human chromosome 2q37.	Pubmed	0.003084	1	0.008034	0.07852	1	1	HDLBP
Pubmed	31358528	Therapeutic Targeting of Aldolase A Interactions Inhibits Lung Cancer Metastasis and Prolongs Survival.	Pubmed	0.003084	1	0.008034	0.07852	1	1	ALDOA
Pubmed	11676539	Beta(2)-microglobulin and its deamidated variant, N17D form amyloid fibrils with a range of morphologies in vitro.	Pubmed	0.003084	1	0.008034	0.07852	1	1	B2M
Pubmed	17050693	Monitoring intermediate filament assembly by small-angle x-ray scattering reveals the molecular architecture of assembly intermediates.	Pubmed	0.003084	1	0.008034	0.07852	1	1	VIM
Pubmed	16011217	Molecular mousetraps, alpha1-antitrypsin deficiency and the serpinopathies.	Pubmed	0.003084	1	0.008034	0.07852	1	1	SERPINA1
Pubmed	27481166	Macromolecular crowding favors the fibrillization of ?2-microglobulin by accelerating the nucleation step and inhibiting fibril disassembly.	Pubmed	0.003084	1	0.008034	0.07852	1	1	B2M
Pubmed	19874554	Serum soluble interleukin-2 receptor, beta2-microglobulin, lactate dehydrogenase and erythrocyte sedimentation rate in children with Hodgkin's lymphoma.	Pubmed	0.003084	1	0.008034	0.07852	1	1	B2M
Pubmed	30206208	EIF5A1 promotes trophoblast migration and invasion via ARAF-mediated activation of the integrin/ERK signaling pathway.	Pubmed	0.003084	1	0.008034	0.07852	1	1	EIF5A
Pubmed	15674733	Monoallelic expression of the protease inhibitor gene in humans, sheep, and cattle.	Pubmed	0.003084	1	0.008034	0.07852	1	1	SERPINA1
Pubmed	9105659	Molecular form and subcellular distribution of acid beta-galactosidase in fibroblasts from patients with GM1 gangliosidosis, Morquio B disease and galactosialidosis.	Pubmed	0.003084	1	0.008034	0.07852	1	1	CTSA
Pubmed	17670831	Commitment to apoptosis in CD4(+) T lymphocytes productively infected with human immunodeficiency virus type 1 is initiated by lysosomal membrane permeabilization, itself induced by the isolated expression of the viral protein Nef.	Pubmed	0.003084	1	0.008034	0.07852	1	1	CTSD
Pubmed	2685607	Germ-line transmission of a disrupted beta 2-microglobulin gene produced by homologous recombination in embryonic stem cells.	Pubmed	0.003084	1	0.008034	0.07852	1	1	B2M
Pubmed	28211240	Phenotypic spectrum of Charcot-Marie-Tooth disease due to LITAF/SIMPLE mutations: a study of 18 patients.	Pubmed	0.003084	1	0.008034	0.07852	1	1	LITAF
Pubmed	22340393	Vimentin significantly promoted gallbladder carcinoma metastasis.	Pubmed	0.003084	1	0.008034	0.07852	1	1	VIM
Pubmed	16530956	c-fos modulates brain-derived neurotrophic factor mRNA expression in mouse hippocampal CA3 and dentate gyrus neurons.	Pubmed	0.003084	1	0.008034	0.07852	1	1	FOS
Pubmed	1390678	1H NMR assignments and secondary structure of human beta 2-microglobulin in solution.	Pubmed	0.003084	1	0.008034	0.07852	1	1	B2M
Pubmed	29500232	Heme degradation enzyme biliverdin IX? reductase is required for stem cell glutamine metabolism.	Pubmed	0.003084	1	0.008034	0.07852	1	1	BLVRB
Pubmed	30251673	Metastable states of HYPK-UBA domain's seeds drive the dynamics of its own aggregation.	Pubmed	0.003084	1	0.008034	0.07852	1	1	HYPK
Pubmed	20169076	Increased phosphorylation of vimentin in noninfiltrative meningiomas.	Pubmed	0.003084	1	0.008034	0.07852	1	1	VIM
Pubmed	27038800	Carbamylated vimentin represents a relevant autoantigen in Latin American (Cuban) rheumatoid arthritis patients.	Pubmed	0.003084	1	0.008034	0.07852	1	1	VIM
Pubmed	18765525	Beta2-microglobulin signaling blockade inhibited androgen receptor axis and caused apoptosis in human prostate cancer cells.	Pubmed	0.003084	1	0.008034	0.07852	1	1	B2M
Pubmed	23144969	Differential sialylation of serpin A1 in the early diagnosis of Parkinson's disease dementia.	Pubmed	0.003084	1	0.008034	0.07852	1	1	SERPINA1
Pubmed	14766013	Human aldolase A natural mutants: relationship between flexibility of the C-terminal region and enzyme function.	Pubmed	0.003084	1	0.008034	0.07852	1	1	ALDOA
Pubmed	23648836	Oligomeric states along the folding pathways of ?2-microglobulin: kinetics, thermodynamics, and structure.	Pubmed	0.003084	1	0.008034	0.07852	1	1	B2M
Pubmed	11285306	The regulatory role of DR4 in a spontaneous diabetes DQ8 transgenic model.	Pubmed	0.003084	1	0.008034	0.07852	1	1	B2M
Pubmed	23840360	Proteolytic characteristics of cathepsin D related to the recognition and cleavage of its target proteins.	Pubmed	0.003084	1	0.008034	0.07852	1	1	CTSD
Pubmed	19302711	Overexpression of UbcH10 alternates the cell cycle profile and accelerate the tumor proliferation in colon cancer.	Pubmed	0.003084	1	0.008034	0.07852	1	1	UBE2C
Pubmed	3873938	Construction and partial characterization of a human liver cDNA library.	Pubmed	0.003084	1	0.008034	0.07852	1	1	SERPINA1
Pubmed	7958998	The gene encoding human annexin V has a TATA-less promoter with a high G+C content.	Pubmed	0.003084	1	0.008034	0.07852	1	1	ANXA5
Pubmed	24090212	The role of profilin-1 in endothelial cell injury induced by advanced glycation end products (AGEs).	Pubmed	0.003084	1	0.008034	0.07852	1	1	PFN1
Pubmed	17681531	Heat-induced conversion of beta(2)-microglobulin and hen egg-white lysozyme into amyloid fibrils.	Pubmed	0.003084	1	0.008034	0.07852	1	1	B2M
Pubmed	23814065	Niemann-pick type C2 deficiency in human fibroblasts confers robust and selective activation of prostaglandin E2 biosynthesis.	Pubmed	0.003084	1	0.008034	0.07852	1	1	NPC2
Pubmed	31498648	Vimentin Intermediate Filaments Undergo Irreversible Conformational Changes during Cyclic Loading.	Pubmed	0.003084	1	0.008034	0.07852	1	1	VIM
Pubmed	12185597	Cathepsin-D affects multiple tumor progression steps in vivo: proliferation, angiogenesis and apoptosis.	Pubmed	0.003084	1	0.008034	0.07852	1	1	CTSD
Pubmed	26133792	Hint1 knockout results in a compromised activation of protein kinase C gamma in the brain.	Pubmed	0.003084	1	0.008034	0.07852	1	1	HINT1
Pubmed	21802404	Cytochrome c oxidase: evolution of control via nuclear subunit addition.	Pubmed	0.003084	1	0.008034	0.07852	1	1	COX4I1
Pubmed	24481459	Silencing the receptor of activated C-kinase 1 (RACK1) suppresses tumorigenicity in epithelial ovarian cancer in vitro and in vivo.	Pubmed	0.003084	1	0.008034	0.07852	1	1	RACK1
Pubmed	19928875	Intermonomer interactions are essential for lysosomal enzyme binding by the cation-dependent mannose 6-phosphate receptor.	Pubmed	0.003084	1	0.008034	0.07852	1	1	M6PR
Pubmed	17354233	Identification of overexpressed genes in hepatocellular carcinoma, with special reference to ubiquitin-conjugating enzyme E2C gene expression.	Pubmed	0.003084	1	0.008034	0.07852	1	1	UBE2C
Pubmed	30124866	FOS, a Critical Downstream Mediator of PGR and EGF Signaling Necessary for Ovulatory Prostaglandins in the Human Ovary.	Pubmed	0.003084	1	0.008034	0.07852	1	1	FOS
Pubmed	27597531	Murine MTHFD1-synthetase deficiency, a model for the human MTHFD1 R653Q polymorphism, decreases growth of colorectal tumors.	Pubmed	0.003084	1	0.008034	0.07852	1	1	MTHFD1
Pubmed	21562157	Docking of lytic granules at the immunological synapse in human CTL requires Vti1b-dependent pairing with CD3 endosomes.	Pubmed	0.003084	1	0.008034	0.07852	1	1	VTI1B
Pubmed	23166352	Charcot-Marie-Tooth disease-linked protein SIMPLE functions with the ESCRT machinery in endosomal trafficking.	Pubmed	0.003084	1	0.008034	0.07852	1	1	LITAF
Pubmed	19643181	The physiological and pathophysiological role of PRMT1-mediated protein arginine methylation.	Pubmed	0.003084	1	0.008034	0.07852	1	1	PRMT1
Pubmed	23225015	?(2)-microglobulin amyloidosis.	Pubmed	0.003084	1	0.008034	0.07852	1	1	B2M
Pubmed	19656451	Longitudinal study of a mouse model of familial porphyria cutanea tarda.	Pubmed	0.003084	1	0.008034	0.07852	1	1	UROD
Pubmed	19656450	Structural and kinetic characterization of mutant human uroporphyrinogen decarboxylases.	Pubmed	0.003084	1	0.008034	0.07852	1	1	UROD
Pubmed	26867770	Enzymatically active cathepsin D sensitizes breast carcinoma cells to TRAIL.	Pubmed	0.003084	1	0.008034	0.07852	1	1	CTSD
Pubmed	18387691	Inflammatory cytokines increase extracellular procathepsin D in permanent and primary endothelial cell cultures.	Pubmed	0.003084	1	0.008034	0.07852	1	1	CTSD
Pubmed	27530427	Structure of a human pre-40S particle points to a role for RACK1 in the final steps of 18S rRNA processing.	Pubmed	0.003084	1	0.008034	0.07852	1	1	RACK1
Pubmed	25911051	Role of cathepsin D activation in major adverse cardiovascular events and new-onset heart failure after STEMI.	Pubmed	0.003084	1	0.008034	0.07852	1	1	CTSD
Pubmed	17203012	Supersensitivity to amphetamine in protein kinase-C interacting protein/HINT1 knockout mice.	Pubmed	0.003084	1	0.008034	0.07852	1	1	HINT1
Pubmed	2744479	Vimentin cDNA clones covering the complete intermediate-filament protein are found in an EHS tumor cDNA library.	Pubmed	0.003084	1	0.008034	0.07852	1	1	VIM
Pubmed	10627584	c-fos controls the "private pathway" of light-induced apoptosis of retinal photoreceptors.	Pubmed	0.003084	1	0.008034	0.07852	1	1	FOS
Pubmed	9148786	The role of MHC class I heterodimer expression in mouse ankylosing enthesopathy.	Pubmed	0.003084	1	0.008034	0.07852	1	1	B2M
Pubmed	31041640	Fructose-Bisphosphate Aldolase A Regulates Hypoxic Adaptation in Hepatocellular Carcinoma and Involved with Tumor Malignancy.	Pubmed	0.003084	1	0.008034	0.07852	1	1	ALDOA
Pubmed	9603439	Molecular pathology of galactosialidosis in a patient affected with two new frameshift mutations in the cathepsin A/protective protein gene.	Pubmed	0.003084	1	0.008034	0.07852	1	1	CTSA
Pubmed	22052463	Sorcin induces a drug-resistant phenotype in human colorectal cancer by modulating Ca(2+) homeostasis.	Pubmed	0.003084	1	0.008034	0.07852	1	1	SRI
Pubmed	9285100	Interaction of eukaryotic initiation factor 5A with the human immunodeficiency virus type 1 Rev response element RNA and U6 snRNA requires deoxyhypusine or hypusine modification.	Pubmed	0.003084	1	0.008034	0.07852	1	1	EIF5A
Pubmed	23225003	Pathological self-aggregation of ?(2)-microglobulin: a challenge for protein biophysics.	Pubmed	0.003084	1	0.008034	0.07852	1	1	B2M
Pubmed	1302024	Generation of region- and species-specific expressed gene probes from somatic cell hybrids.	Pubmed	0.003084	1	0.008034	0.07852	1	1	RPL27
Pubmed	8656277	Null mutation of c-fos impairs structural and functional plasticities in the kindling model of epilepsy.	Pubmed	0.003084	1	0.008034	0.07852	1	1	FOS
Pubmed	8514852	Protective protein gene mutations in galactosialidosis.	Pubmed	0.003084	1	0.008034	0.07852	1	1	CTSA
Pubmed	29716435	Micromolar Zinc in Annexin A5 Anticoagulation as a Potential Remedy for RPRGL3-Associated Recurrent Pregnancy Loss.	Pubmed	0.003084	1	0.008034	0.07852	1	1	ANXA5
Pubmed	16606609	Mechanism of cholesterol transfer from the Niemann-Pick type C2 protein to model membranes supports a role in lysosomal cholesterol transport.	Pubmed	0.003084	1	0.008034	0.07852	1	1	NPC2
Pubmed	21741123	Ataxin-2 intermediate-length polyglutamine: a possible risk factor for Chinese patients with amyotrophic lateral sclerosis.	Pubmed	0.003084	1	0.008034	0.07852	1	1	ATXN2
Pubmed	17329259	A hydrophobic pocket in the active site of glycolytic aldolase mediates interactions with Wiskott-Aldrich syndrome protein.	Pubmed	0.003084	1	0.008034	0.07852	1	1	ALDOA
Pubmed	24692843	Diagnostic and prognostic role of preoperative circulating CA 15-3, CA 125, and beta-2 microglobulin in renal cell carcinoma.	Pubmed	0.003084	1	0.008034	0.07852	1	1	B2M
Pubmed	8416386	Theiler's virus infection of beta 2-microglobulin-deficient mice.	Pubmed	0.003084	1	0.008034	0.07852	1	1	B2M
Pubmed	16509252	Evaluation of beta2 microglobulin level as a marker to determine HIV/AIDS progression.	Pubmed	0.003084	1	0.008034	0.07852	1	1	B2M
Pubmed	6301687	Analysis of FBJ-MuSV provirus and c-fos (mouse) gene reveals that viral and cellular fos gene products have different carboxy termini.	Pubmed	0.003084	1	0.008034	0.07852	1	1	FOS
Pubmed	7824281	Cell proliferation and cell cycle progression are not impaired in fibroblasts and ES cells lacking c-Fos.	Pubmed	0.003084	1	0.008034	0.07852	1	1	FOS
Pubmed	24851068	Urinary excretion of ?2-microglobulin as a prognostic marker in immunoglobulin A nephropathy.	Pubmed	0.003084	1	0.008034	0.07852	1	1	B2M
Pubmed	30536196	Impact of ANXA5 polymorphisms on glioma risk and patient prognosis.	Pubmed	0.003084	1	0.008034	0.07852	1	1	ANXA5
Pubmed	26831755	A study of common Mendelian disease carriers across ageing British cohorts: meta-analyses reveal heterozygosity for alpha 1-antitrypsin deficiency increases respiratory capacity and height.	Pubmed	0.003084	1	0.008034	0.07852	1	1	SERPINA1
Pubmed	17018531	NPC2, the protein deficient in Niemann-Pick C2 disease, consists of multiple glycoforms that bind a variety of sterols.	Pubmed	0.003084	1	0.008034	0.07852	1	1	NPC2
Pubmed	21474794	Proteomic evaluation and validation of cathepsin D regulated proteins in macrophages exposed to Streptococcus pneumoniae.	Pubmed	0.003084	1	0.008034	0.07852	1	1	CTSD
Pubmed	22101769	A mechanism for glycoconjugate vaccine activation of the adaptive immune system and its implications for vaccine design.	Pubmed	0.003084	1	0.008034	0.07852	1	1	B2M
Pubmed	21034621	Effects of insulin-like growth factor binding protein-related protein 1 in mice with hepatic fibrosis induced by thioacetamide.	Pubmed	0.003084	1	0.008034	0.07852	1	1	RACK1
Pubmed	19243813	Down-regulation of proteasomal subunit MB1 is an independent predictor of improved survival in ovarian cancer.	Pubmed	0.003084	1	0.008034	0.07852	1	1	PSMB5
Pubmed	26824656	Phosphoinositide 3-Kinase Regulates Glycolysis through Mobilization of Aldolase from the Actin Cytoskeleton.	Pubmed	0.003084	1	0.008034	0.07852	1	1	ALDOA
Pubmed	1748303	Cloning and sequencing a cDNA encoding human ribosomal protein S25.	Pubmed	0.003084	1	0.008034	0.07852	1	1	RPS25
Pubmed	9108034	Human TAF(II)28 interacts with the human T cell leukemia virus type I Tax transactivator and promotes its transcriptional activity.	Pubmed	0.003084	1	0.008034	0.07852	1	1	TAF11
Pubmed	23376067	Spatial arrangement and functional role of ? subunits of proteasome activator PA28 in hetero-oligomeric form.	Pubmed	0.003084	1	0.008034	0.07852	1	1	PSME1
Pubmed	18024396	Prognostic relevance of serum beta2 microglobulin in patients with follicular lymphoma treated with anthracycline-containing regimens. A GISL study.	Pubmed	0.003084	1	0.008034	0.07852	1	1	B2M
Pubmed	30682203	Lowering barometric pressure induces neuronal activation in the superior vestibular nucleus in mice.	Pubmed	0.003084	1	0.008034	0.07852	1	1	FOS
Pubmed	23467341	Inhibition of a SNARE-sensitive pathway in astrocytes attenuates damage following stroke.	Pubmed	0.003084	1	0.008034	0.07852	1	1	VTI1B
Pubmed	25001935	[Vimentin gene transfection promotes the invasion of bladder cancer SW780 cells].	Pubmed	0.003084	1	0.008034	0.07852	1	1	VIM
Pubmed	18823126	Regulation of sterol transport between membranes and NPC2.	Pubmed	0.003084	1	0.008034	0.07852	1	1	NPC2
Pubmed	27877030	Application of a diagnostic algorithm for the rare deficient variant Mmalton of alpha-1-antitrypsin deficiency: a new approach.	Pubmed	0.003084	1	0.008034	0.07852	1	1	SERPINA1
Pubmed	20351246	Elongated oligomers in beta2-microglobulin amyloid assembly revealed by ion mobility spectrometry-mass spectrometry.	Pubmed	0.003084	1	0.008034	0.07852	1	1	B2M
Pubmed	22634314	Forced expression of stabilized c-Fos in dendritic cells reduces cytokine production and immune responses in vivo.	Pubmed	0.003084	1	0.008034	0.07852	1	1	FOS
Pubmed	17585878	Down-regulation of vimentin expression inhibits carcinoma cell migration and adhesion.	Pubmed	0.003084	1	0.008034	0.07852	1	1	VIM
Pubmed	3060434	Correlation of beta-2-microglobulin concentration changes to changes of distribution volume.	Pubmed	0.003084	1	0.008034	0.07852	1	1	B2M
Pubmed	26744065	UbcH10 overexpression is less pronounced in older colorectal cancer patients.	Pubmed	0.003084	1	0.008034	0.07852	1	1	UBE2C
Pubmed	9792863	Familial porphyria cutanea tarda: characterization of seven novel uroporphyrinogen decarboxylase mutations and frequency of common hemochromatosis alleles.	Pubmed	0.003084	1	0.008034	0.07852	1	1	UROD
Pubmed	9057648	Upregulation of c-Fos in activated T lymphoid and monocytic cells by human immunodeficiency virus-1 Tat protein.	Pubmed	0.003084	1	0.008034	0.07852	1	1	FOS
Pubmed	17053056	Impaired ribosome biogenesis in Diamond-Blackfan anemia.	Pubmed	0.003084	1	0.008034	0.07852	1	1	RPS19
Pubmed	21562247	Expanded ATXN2 CAG repeat size in ALS identifies genetic overlap between ALS and SCA2.	Pubmed	0.003084	1	0.008034	0.07852	1	1	ATXN2
Pubmed	2846539	Characterization of the human gene for a polypeptide that acts both as the beta subunit of prolyl 4-hydroxylase and as protein disulfide isomerase.	Pubmed	0.003084	1	0.008034	0.07852	1	1	P4HB
Pubmed	29049242	The prevalence of PI*S and PI*Z SERPINA1 alleles in healthy individuals and COPD patients in Saudi Arabia: A case-control study.	Pubmed	0.003084	1	0.008034	0.07852	1	1	SERPINA1
Pubmed	32246865	Ribosomal protein S6 promotes stem-like characters in glioma cells.	Pubmed	0.003084	1	0.008034	0.07852	1	1	RPS6
Pubmed	25126728	Human GABARAP can restore autophagosome biogenesis in a C. elegans lgg-1 mutant.	Pubmed	0.003084	1	0.008034	0.07852	1	1	GABARAP
Pubmed	24072565	Inhibition of ubiquitin conjugating enzyme UBE2C reduces proliferation and sensitizes breast cancer cells to radiation, doxorubicin, tamoxifen and letrozole.	Pubmed	0.003084	1	0.008034	0.07852	1	1	UBE2C
Pubmed	31190166	The relevance of ANXA5 genetic variants on male fertility.	Pubmed	0.003084	1	0.008034	0.07852	1	1	ANXA5
Pubmed	30808603	The reduction of NDUFC2 expression is associated with mitochondrial impairment in circulating mononuclear cells of patients with acute coronary syndrome.	Pubmed	0.003084	1	0.008034	0.07852	1	1	NDUFC2
Pubmed	25966197	Influence of cyclophilin D protein expression level on endothelial cell oxidative damage resistance.	Pubmed	0.003084	1	0.008034	0.07852	1	1	PPID
Pubmed	19087671	[Association of -6735T-->C variant of glucokinase-associated dual-specificity phosphatase 12 gene with type 2 diabetes in Chinese].	Pubmed	0.003084	1	0.008034	0.07852	1	1	DUSP12
Pubmed	17487279	Quantitative analysis of mouse urine volatiles: in search of MHC-dependent differences.	Pubmed	0.003084	1	0.008034	0.07852	1	1	B2M
Pubmed	17195844	Peripheral antigen display by lymph node stroma promotes T cell tolerance to intestinal self.	Pubmed	0.003084	1	0.008034	0.07852	1	1	B2M
Pubmed	16106252	UbcH10 overexpression may represent a marker of anaplastic thyroid carcinomas.	Pubmed	0.003084	1	0.008034	0.07852	1	1	UBE2C
Pubmed	11573089	Ca2+-independent binding of an EF-hand domain to a novel motif in the alpha-actinin-titin complex.	Pubmed	0.003084	1	0.008034	0.07852	1	1	ACTN1
Pubmed	22215832	?1-antitrypsin deficiency in fraternal twins born with familial spontaneous pneumothorax.	Pubmed	0.003084	1	0.008034	0.07852	1	1	SERPINA1
Pubmed	24449466	?-1-antitrypsin inhibits acute liver failure in mice.	Pubmed	0.003084	1	0.008034	0.07852	1	1	SERPINA1
Pubmed	21562225	Vimentin intermediate filaments modulate the motility of mitochondria.	Pubmed	0.003084	1	0.008034	0.07852	1	1	VIM
Pubmed	6541297	Differentiation of F9 teratocarcinoma stem cells after transfer of c-fos proto-oncogenes.	Pubmed	0.003084	1	0.008034	0.07852	1	1	FOS
Pubmed	7901152	Course of Leishmania infection in beta 2-microglobulin-deficient mice.	Pubmed	0.003084	1	0.008034	0.07852	1	1	B2M
Pubmed	25775354	Downregulation of beta-microglobulin to diminish T-lymphocyte lysis of non-syngeneic cell sources of engineered heart tissue constructs.	Pubmed	0.003084	1	0.008034	0.07852	1	1	B2M
Pubmed	2960376	Human placental anticoagulant protein: isolation and characterization.	Pubmed	0.003084	1	0.008034	0.07852	1	1	ANXA5
Pubmed	24854859	Vimentin knockdown decreases corneal opacity.	Pubmed	0.003084	1	0.008034	0.07852	1	1	VIM
Pubmed	22647578	Glucocorticoid sensitizers Bag1 and Ppid are regulated by adolescent stress in a sex-dependent manner.	Pubmed	0.003084	1	0.008034	0.07852	1	1	PPID
Pubmed	8188300	Localization of the human UBA52 ubiquitin fusion gene to chromosome band 19p13.1-p12.	Pubmed	0.003084	1	0.008034	0.07852	1	1	UBA52
Pubmed	23755307	Decreased tumor progression and invasion by a novel anti-cell motility target for human colorectal carcinoma cells.	Pubmed	0.003084	1	0.008034	0.07852	1	1	DYNLRB1
Pubmed	11304834	Non-replication of association between cathepsin D genotype and late onset Alzheimer disease.	Pubmed	0.003084	1	0.008034	0.07852	1	1	CTSD
Pubmed	3588310	Oestrogen regulates cathepsin D mRNA levels in oestrogen responsive human breast cancer cells.	Pubmed	0.003084	1	0.008034	0.07852	1	1	CTSD
Pubmed	30304747	Antiphospholipid Antibodies in a General Obstetric Population: Clinical Impact on Pregnancy Outcome and Relationship with the M2 Haplotype in the Annexin A5 (ANXA5) Gene.	Pubmed	0.003084	1	0.008034	0.07852	1	1	ANXA5
Pubmed	12717232	An immunodominant minor histocompatibility alloantigen that initiates corneal allograft rejection.	Pubmed	0.003084	1	0.008034	0.07852	1	1	B2M
Pubmed	11849381	Signal transduction of beta2m-induced expression of VCAM-1 and COX-2 in synovial fibroblasts.	Pubmed	0.003084	1	0.008034	0.07852	1	1	B2M
[truncated: 12,221 more rows]

## Sheet: Sheet1
Category	ID	Name	p-value	FDR	Count	Count in Genome	Hit in Query List
GO: Biological Process	GO:0006613	cotranslational protein targeting to membrane	1.326e-21	3.091e-18	18	109	RPL27,RPL31,RPL35A,RPL37,RPS6,RPS9,RPS14,RPS15A,RPS16,RPS19,RPS21,RPS23,RPS25,SSR1,SSR3,UBA52,TRAM1,RPL18
GO: Biological Process	GO:0006614	SRP-dependent cotranslational protein targeting to membrane	2.679e-20	3.123e-17	17	105	RPL27,RPL31,RPL35A,RPL37,RPS6,RPS9,RPS14,RPS15A,RPS16,RPS19,RPS21,RPS23,RPS25,SSR3,UBA52,TRAM1,RPL18
GO: Biological Process	GO:0045047	protein targeting to ER	2.894e-19	2.249e-16	17	120	RPL27,RPL31,RPL35A,RPL37,RPS6,RPS9,RPS14,RPS15A,RPS16,RPS19,RPS21,RPS23,RPS25,SSR3,UBA52,TRAM1,RPL18
GO: Biological Process	GO:0070972	protein localization to endoplasmic reticulum	4.637e-19	2.29e-16	18	149	RPL27,RPL31,RPL35A,RPL37,GPAA1,RPS6,RPS9,RPS14,RPS15A,RPS16,RPS19,RPS21,RPS23,RPS25,SSR3,UBA52,TRAM1,RPL18
GO: Biological Process	GO:0072599	establishment of protein localization to endoplasmic reticulum	5.164e-19	2.29e-16	17	124	RPL27,RPL31,RPL35A,RPL37,RPS6,RPS9,RPS14,RPS15A,RPS16,RPS19,RPS21,RPS23,RPS25,SSR3,UBA52,TRAM1,RPL18
GO: Biological Process	GO:0019080	viral gene expression	5.896e-19	2.29e-16	20	211	RPL27,RPL31,RPL35A,RPL37,RPS6,POLR2E,RPS9,POLR2H,RPS14,RPS15A,RPS16,RPS19,RPS21,RPS23,RPS25,PFN1,UBA52,EIF3G,TAF11,RPL18
GO: Biological Process	GO:0006414	translational elongation	3.353e-18	8.884e-16	31	764	VIM,RPL27,RPL31,RPL35A,RPL37,TRMT112,RPS6,RPS9,MRPL27,RPS14,RPS15A,RPS16,RPS19,RPS21,RPS23,RPS25,SSR3,SERP1,NCBP2,UBA52,RACK1,ATXN2,TRAM1,ZNF706,MRPL48,EIF5A,CHCHD1,EIF3G,EIF1,METTL17,RPL18
GO: Biological Process	GO:0006412	translation	3.353e-18	8.884e-16	31	764	VIM,RPL27,RPL31,RPL35A,RPL37,TRMT112,RPS6,RPS9,MRPL27,RPS14,RPS15A,RPS16,RPS19,RPS21,RPS23,RPS25,SSR3,SERP1,NCBP2,UBA52,RACK1,ATXN2,TRAM1,ZNF706,MRPL48,EIF5A,CHCHD1,EIF3G,EIF1,METTL17,RPL18
GO: Biological Process	GO:0019083	viral transcription	3.43e-18	8.884e-16	19	197	RPL27,RPL31,RPL35A,RPL37,RPS6,POLR2E,RPS9,POLR2H,RPS14,RPS15A,RPS16,RPS19,RPS21,RPS23,RPS25,PFN1,UBA52,TAF11,RPL18
GO: Biological Process	GO:0016032	viral process	8.441e-18	1.836e-15	32	853	VIM,RPL27,RPL31,RPL35A,RPL37,RPS6,B2M,PSMA7,GPS2,POLR2E,RPS9,PSMB5,POLR2H,RPS14,RPS15A,PSMB10,RPS16,RPS19,RPS21,RPS23,RPS25,PFN1,PPID,CHMP2A,UBA52,RACK1,P4HB,TRAM1,VPS28,EIF3G,TAF11,RPL18
GO: Cellular Component	GO:0022626	cytosolic ribosome	4.468e-20	1.346e-17	18	134	RPL27,RPL31,RPL35A,RPL37,RPS6,RPS9,RPS14,RPS15A,RPS16,RPS19,RPS21,RPS23,RPS25,UBA52,RACK1,EIF3G,EIF1,RPL18
GO: Cellular Component	GO:0005840	ribosome	7.178e-20	1.346e-17	23	298	RPL27,RPL31,RPL35A,RPL37,RPS6,RPS9,MRPL27,RPS14,RPS15A,RPS16,RPS19,RPS21,RPS23,RPS25,SERP1,UBA52,RACK1,MRPL48,CHCHD1,EIF3G,EIF1,METTL17,RPL18
GO: Cellular Component	GO:0044391	ribosomal subunit	5.697e-19	7.121e-17	20	215	RPL27,RPL31,RPL35A,RPL37,RPS6,RPS9,MRPL27,RPS14,RPS15A,RPS16,RPS19,RPS21,RPS23,RPS25,UBA52,RACK1,MRPL48,EIF3G,EIF1,RPL18
GO: Cellular Component	GO:0022627	cytosolic small ribosomal subunit	2.991e-17	2.804e-15	13	64	RPS6,RPS9,RPS14,RPS15A,RPS16,RPS19,RPS21,RPS23,RPS25,UBA52,RACK1,EIF3G,EIF1
GO: Cellular Component	GO:0015935	small ribosomal subunit	6.875e-15	5.156e-13	13	95	RPS6,RPS9,RPS14,RPS15A,RPS16,RPS19,RPS21,RPS23,RPS25,UBA52,RACK1,EIF3G,EIF1
GO: Cellular Component	GO:0005844	polysome	9.704e-10	6.065e-08	9	83	VIM,RPL31,RPS6,RPS21,RPS23,RPS25,NAA38,ATXN2,RPL18
GO: Cellular Component	GO:1990904	ribonucleoprotein complex	3.269e-09	1.751e-07	29	1508	VIM,RPL27,RPL31,RPL35A,RPL37,RPS6,PSMA2,RPS9,MRPL27,RPS14,RPS15A,RPS16,RPS19,RPS21,RPS23,RPS25,NAA38,SERP1,ZNF593,UBA52,RACK1,ATXN2,MRPL48,CHCHD1,EIF3G,EIF1,METTL17,RPL18,RBM17
GO: Cellular Component	GO:0015934	large ribosomal subunit	5.419e-07	2.367e-05	8	125	RPL27,RPL31,RPL35A,RPL37,MRPL27,UBA52,MRPL48,RPL18
GO: Cellular Component	GO:0005925	focal adhesion	5.681e-07	2.367e-05	13	411	VIM,RPL27,RPL31,ANXA5,B2M,RPS9,RPS14,RPS16,RPS19,ACTN1,PFN1,P4HB,RPL18
GO: Cellular Component	GO:0005746	mitochondrial respirasome	6.55e-07	2.456e-05	7	88	NDUFC2-KCTD14,COX4I1,COX7A2,NDUFA3,UQCR10,NDUFB10,NDUFC2
GO: Molecular Function	GO:0003735	structural constituent of ribosome	6.804e-14	3.075e-11	16	205	RPL27,RPL31,RPL35A,RPL37,RPS6,RPS9,MRPL27,RPS14,RPS15A,RPS16,RPS19,RPS21,RPS23,RPS25,UBA52,RPL18
GO: Molecular Function	GO:0003723	RNA binding	1.118e-09	2.526e-07	35	1973	VIM,TPT1,RPL27,RPL31,RPL35A,RPL37,SRSF5,RPS6,U2SURP,RPS9,MRPL27,RPS14,RPS15A,RPS16,RPS19,RPS21,RPS23,RPS25,ACTN1,PFN1,BUD23,ARL6IP4,NCBP2,RACK1,ATXN2,P4HB,EIF5A,PRMT1,CHCHD1,EIF3G,EIF1,ALDOA,RPL18,HDLBP,RBM17
GO: Molecular Function	GO:0005198	structural molecule activity	1.297e-07	1.954e-05	19	779	VIM,RPL27,RPL31,RPL35A,RPL37,MYL6,RPS6,RPS9,MRPL27,RPS14,RPS15A,RPS16,RPS19,RPS21,RPS23,RPS25,ACTN1,UBA52,RPL18
GO: Molecular Function	GO:0070003	threonine-type peptidase activity	6.24e-06	0.0005641	4	21	PSMA2,PSMA7,PSMB5,PSMB10
GO: Molecular Function	GO:0004298	threonine-type endopeptidase activity	6.24e-06	0.0005641	4	21	PSMA2,PSMA7,PSMB5,PSMB10
GO: Molecular Function	GO:0050136	NADH dehydrogenase (quinone) activity	0.0001653	0.009342	4	47	NDUFC2-KCTD14,NDUFA3,NDUFB10,NDUFC2
GO: Molecular Function	GO:0008137	NADH dehydrogenase (ubiquinone) activity	0.0001653	0.009342	4	47	NDUFC2-KCTD14,NDUFA3,NDUFB10,NDUFC2
GO: Molecular Function	GO:0003954	NADH dehydrogenase activity	0.0001653	0.009342	4	47	NDUFC2-KCTD14,NDUFA3,NDUFB10,NDUFC2
GO: Molecular Function	GO:0043021	ribonucleoprotein complex binding	0.0003186	0.01526	6	156	RPL35A,ZNF593,RACK1,EIF5A,PRMT1,EIF1
GO: Molecular Function	GO:0016435	rRNA (guanine) methyltransferase activity	0.0003377	0.01526	2	5	TRMT112,BUD23
