# Supplementary material for: Identifying the Common Cell-Free DNA Biomarkers across Seven Major Cancer Types
Source: Biology (Basel). 2023 Jun 29;12(7):934. doi: 10.3390/biology12070934 (PMC10376459; doi:10.3390/biology12070934)
Supplement: Supplementary file 1 [file biology-12-00934-s001.zip › Table S4_KEGG pathway enrichment analysis of CDGs.xlsx]

## Sheet: Sheet1
ID	Pathway		p-value	Hit Count in Query List	Hit Count in Genome	Hit in Query List
83036	Ribosome		3.588e-14	16	154	RPL27,RPL31,RPL35A,RPL37,RPS6,RPS9,MRPL27,RPS14,RPS15A,RPS16,RPS19,RPS21,RPS23,RPS25,UBA52,RPL18
82942	Oxidative phosphorylation		7.986e-06	8	133	NDUFC2-KCTD14,ATP6V0B,COX4I1,COX7A2,NDUFA3,UQCR10,NDUFB10,NDUFC2
83100	Huntington's disease		1.675e-05	9	193	NDUFC2-KCTD14,COX4I1,POLR2E,POLR2H,COX7A2,NDUFA3,UQCR10,NDUFB10,NDUFC2
83040	Proteasome		2.295e-05	5	45	PSMA2,PSMA7,PSMB5,PSMB10,PSME1
83098	Parkinson's disease		0.0001075	7	142	NDUFC2-KCTD14,COX4I1,COX7A2,NDUFA3,UQCR10,NDUFB10,NDUFC2
862188	Non-alcoholic fatty liver disease (NAFLD)		0.0001451	7	149	NDUFC2-KCTD14,COX4I1,COX7A2,NDUFA3,UQCR10,NDUFB10,NDUFC2
83097	Alzheimer's disease		0.0003382	7	171	NDUFC2-KCTD14,COX4I1,COX7A2,NDUFA3,UQCR10,NDUFB10,NDUFC2
99052	Lysosome		0.00036	6	123	ATP6V0B,LITAF,NPC2,CTSA,CTSD,M6PR
